# Supplementary material for: Nursing students’ attitude on the practice of e-learning: A cross-sectional survey amid COVID-19 in Nepal
Source: PLoS One. 2021 Jun 24;16(6):e0253651. doi: 10.1371/journal.pone.0253651 (PMC8224981; doi:10.1371/journal.pone.0253651)
Supplement: S1 Dataset — (XLSX) [file pone.0253651.s002.xlsx]

## Sheet: Sheet1
Age	Residence	Monthly income of the family (Average)	Name of your College		Year of study	Gadgets/device used in learning	Source of internet	Have you ever participated in any online course before Covid-19?	What are the advantage of using e-learning? (Multiple response)	What are the disadvantages of using e-learning? (Multiple response)	E-learning is better than traditional learning.	E-learning is not secured.	E-learning is better than traditional learning in terms of increasing knowledge.	E-learning is better than traditional learning in terms of increasing skills	E-learning is better than other learning in terms of achieving social competencies	E-learning is more enjoyable than face to face learning	E learning makes the participants less active than in the face to face learning.	E-learning is an innovative idea and must be encouraged.	E-learning can solve many of the educational problems.	E-learning saves time.	E-learning improves access to learning material.	E-learning helps me to achieve better results.	E-learning increase learner’s engagement in learning.	E- learning improve teacher and students interaction	E-learning increase my understanding of concept	E-learning has created more problems than it solved	E-learning is too time consuming to use.	E-learning has had little impact on me	E-learning is as informative as the teacher	E-learning will never replace other forms of teaching and learning.	E-learning help to reinforce my knowledge.	E-learning help me to organize my work	E-learning help me to catch up missed lectures	E-learning increase my effectiveness to create presentations.	E-learning increase my research capability.	Universities should adopt e-learning for their students.	E-learning makes me uncomfortable because I don’t understand it	E-learning is a de-humanizing process of learning.	I dislike the idea of using E-learning.	I am not in favor of E-learning as it leads to social isolation.	E-learning doesn’t interest me.	I plan to participate in future e-learning courses	I plan to buy a computer to be able to follow lectures notes online	Using E-learning makes learning fun.	I don’t know what I would do without E-learning.	Using E-learning is more difficult than using the library	I can’t read the lectures notes through the web	I can’t learn courses through the web.	It is difficult to acquire any significant information by using internet.
20	Urban	30000	3		4	Mobile	Wi-fi	Yes	Ability to stay at home, Comfortable, Reduce cost of accommodation and transportation	Reduced interaction with patients, Internet problems, Technical issues	3	4	2	3	2	2	4	2	4	4	4	4	2	3	3	2	2	4	4	4	4	4	4	4	5	4	2	2	2	4	2	4	3	4	2	2	2	2	2
21	Urban	40000	3		2	Mobile	Wi-fi	No	Ability to stay at home, Reduce cost of accommodation and transportation	Internet problems, Technical issues	4	1	3	2	4	3	4	5	4	5	3	3	4	4	4	3	2	2	4	4	5	5	4	4	4	3	2	3	1	2	2	3	3	4	4	1	3	3	4
20	Urban	50000	3		2	Mobile, Laptop	Wi-fi, Telephone line - ADSL	No	Reduce cost of accommodation and transportation	Reduced interaction with patients, Internet problems, Technical issues	3	3	3	2	2	2	4	3	4	4	4	3	3	2	2	2	2	3	2	4	3	2	3	4	4	4	2	3	2	2	2	4	3	4	2	3	5	2	2
21	Urban	100000	2		2	Laptop	Telephone line - ADSL	No	Ability to stay at home	Lack of self-discipline	5	5	4	5	4	5	5	4	4	5	4	4	3	3	2	3	5	3	5	1	4	5	1	5	5	4	2	4	2	2	2	4	5	5	4	1	5	2	1
22	Urban	50000	3		4	Laptop	Wi-fi	No	Ability to stay at home, Ability to record a meeting	Poor learning condition at home, Internet problems, Technical issues	2	5	3	4	1	2	5	3	4	3	5	5	2	3	3	3	1	3	5	5	5	4	5	5	5	5	1	3	1	1	1	5	5	5	2	1	3	3	1
20	Urban	50000	3		2	Mobile	Wi-fi	No	Ability to record a meeting	Reduced interaction with patients, Internet problems, Technical issues	3	3	3	3	4	3	4	4	4	4	4	4	4	3	4	4	3	4	3	3	4	4	4	4	4	4	3	3	2	3	3	4	3	4	3	3	3	3	2
21	Urban	60000	3		2	Mobile, Laptop	Wi-fi	No	Ability to stay at home, Ability to record a meeting, Comfortable	Poor learning condition at home, Internet problems, Technical issues, Poor interaction with facilitators	3	4	2	1	2	1	5	1	1	1	1	1	1	1	1	5	2	1	1	1	2	3	2	4	3	3	2	2	2	3	5	1	3	3	3	3	3	2	4
20	Urban	30000	3		3	Laptop	Telephone line - ADSL	No	Ability to stay at home	Reduced interaction with patients	2	2	1	1	4	2	5	3	2	5	3	4	4	3	2	2	4	5	3	3	3	3	4	4	4	4	4	4	4	4	2	4	5	3	2	2	5	4	4
21	Urban	250000	3		3	Mobile, Laptop	Wi-fi	No	Ability to record a meeting, Comfortable	Reduced interaction with patients, Poor learning condition at home, Internet problems, Poor interaction with facilitators	3	4	2	3	3	4	5	4	3	4	4	3	2	2	3	3	1	4	4	4	3	4	5	3	3	4	3	1	1	1	1	3	4	3	2	1	1	1	2
21	Rural	25000	3		3	Mobile	Wi-fi	No	Ability to stay at home, Reduce cost of accommodation and transportation	Poor learning condition at home, Social isolation, Technical issues, Poor interaction with facilitators	3	3	2	2	3	1	4	3	2	4	3	2	3	2	2	3	2	3	2	4	2	2	3	4	4	2	3	2	2	3	3	2	2	2	2	2	2	2	2
21	Rural	30000	3		3	Mobile	Wi-fi	Yes	Ability to record a meeting	Internet problems	3	4	5	4	4	2	5	3	3	4	4	3	3	2	4	3	2	3	4	3	4	4	4	4	4	3	2	3	3	3	2	3	3	4	3	2	2	2	3
20	Urban	60000	3		3	Mobile, Computer, Laptop	Wi-fi, Telephone line - ADSL, Mobile data	No	Ability to stay at home, Ability to record a meeting, Reduce cost of accommodation and transportation	Reduced interaction with patients, Poor learning condition at home, Internet problems, Technical issues, Poor interaction with facilitators	4	2	3	3	3	2	4	4	4	4	4	4	3	3	3	3	3	3	3	3	3	3	4	3	3	4	3	3	2	2	2	4	4	4	3	3	3	3	3
19	Urban	60000	3		2	Mobile	Wi-fi	No	Ability to stay at home	Reduced interaction with patients	1	3	1	1	2	2	5	3	2	2	2	2	3	1	2	5	4	3	2	4	2	2	2	2	4	1	5	3	4	4	5	2	5	1	3	4	4	4	4
21	Urban	100000	3		3	Laptop	Wi-fi	No	Ability to stay at home	Technical issues	1	3	1	2	3	1	5	1	2	4	3	1	2	1	1	5	5	3	2	5	3	3	3	5	3	1	3	3	3	5	3	2	1	1	3	5	4	4	4
20	Urban	30000	3		2	Mobile	Wi-fi	No	Ability to stay at home	Internet problems	3	3	2	2	2	2	5	1	3	4	3	2	3	1	1	5	3	3	2	2	2	3	3	3	3	1	4	3	4	4	3	2	2	3	3	4	4	5	5
22	Urban	40000	3		2	Mobile	Wi-fi	No	Ability to stay at home, Ability to record a meeting, Reduce cost of accommodation and transportation	Poor learning condition at home, Lack of self-discipline, Internet problems, Technical issues	2	3	3	3	2	2	4	2	3	3	2	2	2	3	3	4	3	3	3	2	3	3	3	3	4	2	3	3	3	3	3	2	2	3	1	4	3	3	3
22	Urban	40000	3		4	Mobile	Wi-fi	Yes	Classes's interactivity	Reduced interaction with patients	4	4	5	3	4	3	5	4	3	4	3	3	4	4	4	3	2	4	4	4	4	3	4	4	5	5	2	2	1	2	2	4	2	5	4	1	2	1	1
22	Urban	40000	3		3	Mobile	Wi-fi	No	Ability to stay at home, Ability to record a meeting	Reduced interaction with patients, Poor learning condition at home, Lack of self-discipline, Social isolation, Internet problems, Technical issues, Poor interaction with facilitators	2	3	2	2	2	1	5	2	2	3	3	2	2	1	2	4	4	3	2	2	2	2	2	1	2	1	4	3	5	4	4	2	1	1	1	3	3	4	3
21	Urban	60000	3		2	Mobile, Laptop	Telephone line - ADSL, Mobile data	No	Ability to stay at home, Ability to record a meeting, Comfortable, Reduce cost of accommodation and transportation	Reduced interaction with patients, Lack of self-discipline, Social isolation, Internet problems, Poor interaction with facilitators	3	3	2	1	1	1	5	3	4	4	1	1	1	1	1	3	3	3	2	2	2	3	4	2	3	3	2	2	2	3	2	3	2	3	2	2	2	2	5
21	Urban	50000	3		3	Mobile	Wi-fi	Yes	Remote access	Internet problems	5	1	5	5	5	5	5	1	5	5	5	5	5	1	1	1	1	5	1	1	5	5	5	5	5	2	1	1	1	1	1	5	1	5	5	1	5	1	5
21	Urban	200000	3		3	Laptop	Wi-fi	No	Ability to stay at home, Ability to record a meeting, Remote access	Reduced interaction with patients, Poor learning condition at home, Internet problems, Technical issues, Poor interaction with facilitators	3	5	5	1	1	2	2	4	3	5	3	3	3	2	1	3	1	3	5	4	2	5	5	4	5	2	3	5	2	3	3	5	5	2	3	2	5	2	5
20	Urban	30000	2		2	Mobile	Wi-fi	Yes	Ability to stay at home, Comfortable, Reduce cost of accommodation and transportation	Reduced interaction with patients, Internet problems, Technical issues	3	4	2	3	2	2	4	2	4	4	4	4	2	3	3	2	2	4	4	4	4	4	4	4	5	4	2	2	2	4	2	4	3	4	2	2	2	2	2
20	Urban	60000	3		3	Mobile, Laptop	Wi-fi	No	Ability to stay at home, Ability to record a meeting, Reduce cost of accommodation and transportation	Reduced interaction with patients, Lack of self-discipline, Social isolation, Internet problems, Technical issues	1	3	4	1	1	1	1	2	3	4	4	1	1	3	1	5	5	5	4	5	2	2	1	5	4	2	5	5	5	5	5	1	1	2	3	2	2	2	2
20	Urban	70000	3		3	Mobile, Laptop	Wi-fi, Mobile data	No	Ability to stay at home, Ability to record a meeting, Comfortable, Reduce cost of accommodation and transportation	Reduced interaction with patients, Poor learning condition at home, Lack of self-discipline, Social isolation, Internet problems, Technical issues, Poor interaction with facilitators	3	4	3	3	3	4	5	4	4	5	4	2	3	2	2	3	3	3	3	4	3	3	4	4	3	3	3	4	4	4	5	3	3	3	2	4	3	5	4
20	Urban	70000	3		3	Mobile, Laptop	Wi-fi, Mobile data	No	Ability to stay at home, Ability to record a meeting, Comfortable, Reduce cost of accommodation and transportation	Reduced interaction with patients, Poor learning condition at home, Lack of self-discipline, Social isolation, Internet problems, Technical issues, Poor interaction with facilitators	3	4	3	3	3	4	5	4	4	5	4	2	3	2	2	3	3	3	3	4	3	3	4	4	3	3	3	4	4	4	5	3	3	3	2	4	3	5	4
19	Urban	50000	3		1	Mobile, Laptop	Wi-fi	No	Ability to stay at home, Ability to record a meeting, Reduce cost of accommodation and transportation	Reduced interaction with patients, Internet problems, Technical issues	2	1	2	4	3	3	4	4	4	4	3	3	2	2	2	4	2	4	2	4	2	4	4	2	4	3	2	2	2	4	2	4	2	2	2	2	2	4	4
22	Urban	25000	3		3	Mobile	Wi-fi	No	Ability to stay at home, Ability to record a meeting, Reduce cost of accommodation and transportation	Reduced interaction with patients, Social isolation, Internet problems, Technical issues	3	2	3	3	2	2	5	3	4	4	4	2	3	2	4	4	4	4	3	4	5	4	5	4	4	4	2	2	2	4	2	4	2	3	4	3	2	2	4
21	Urban	40000	3		3	Mobile, Laptop	Wi-fi	Yes	Ability to record a meeting	Internet problems, Technical issues, Poor interaction with facilitators	3	2	3	4	3	3	4	4	2	4	2	3	2	2	3	3	2	2	2	2	3	3	4	4	3	3	3	2	1	2	2	4	4	3	2	2	3	3	4
21	Urban	80000	3		2	Mobile	Wi-fi	No	Ability to stay at home, Ability to record a meeting, Comfortable, Reduce cost of accommodation and transportation	Reduced interaction with patients, Internet problems, Technical issues	3	2	3	3	2	1	2	4	4	4	4	3	4	3	4	3	2	2	4	4	3	3	3	3	4	3	2	3	2	4	3	3	3	4	2	2	3	2	2
21	Urban	70000	1		2	Laptop	Wi-fi	Yes	Ability to stay at home	Poor interaction with facilitators	2	2	1	2	2	3	4	3	2	3	2	3	3	3	2	3	3	3	2	3	2	3	3	3	3	3	3	3	3	3	3	3	3	3	3	3	3	3	4
21	Urban	75000	3		1	Mobile	Wi-fi	No	Classes's interactivity, Ability to record a meeting, Remote access	Reduced interaction with patients	5	3	1	1	3	5	5	5	4	5	5	3	4	2	4	1	1	1	5	5	5	5	5	5	5	5	1	4	1	1	1	5	5	5	3	1	1	2	1
22	Urban	100000	3		3	Mobile, Laptop	Wi-fi	Yes	Ability to stay at home, Ability to record a meeting, Reduce cost of accommodation and transportation	Reduced interaction with patients, Technical issues, Poor interaction with facilitators	1	4	1	1	3	2	5	1	2	5	1	3	2	1	1	5	4	3	2	5	3	3	4	1	1	1	3	5	4	5	5	1	3	1	1	5	5	5	3
20	Urban	30000	1		2	Mobile	Wi-fi	Yes	Ability to stay at home, Comfortable, Reduce cost of accommodation and transportation	Reduced interaction with patients, Internet problems, Technical issues	3	4	2	3	2	2	4	2	4	4	4	4	2	3	3	2	2	4	4	4	4	4	4	4	5	4	2	2	2	4	2	4	3	4	2	2	2	2	2
20	Urban	40000	3		1	Mobile	Wi-fi	No	Ability to record a meeting, Reduce cost of accommodation and transportation	Reduced interaction with patients, Poor learning condition at home, Lack of self-discipline, Social isolation, Internet problems, Technical issues, Poor interaction with facilitators	4	3	4	5	4	2	4	4	2	4	4	3	3	2	3	4	3	3	4	4	4	4	3	3	4	3	4	4	3	3	3	4	4	3	2	4	3	4	4
23	Urban	50000	2		2	Mobile, Computer, Laptop	Wi-fi	No	Reduce cost of accommodation and transportation	Reduced interaction with patients, Poor learning condition at home, Social isolation, Internet problems, Technical issues	5	3	4	4	2	3	4	3	3	3	4	3	3	2	3	4	4	3	3	5	4	3	5	4	3	3	3	3	3	3	3	2	3	3	3	4	4	3	2
20	Urban	20000	3		1	Mobile	Wi-fi	No	Classes's interactivity	Internet problems	1	4	1	1	2	1	5	2	3	2	2	2	3	2	2	5	5	3	2	4	3	3	4	3	3	1	4	3	4	4	4	2	2	1	3	2	4	3	2
18	Rural	30000	3		1	Mobile	Wi-fi	No	Ability to stay at home, Reduce cost of accommodation and transportation	Reduced interaction with patients, Social isolation, Technical issues	1	4	2	1	1	1	5	1	4	4	4	1	1	1	1	4	2	4	4	5	3	2	4	4	5	1	5	4	5	5	5	1	1	1	3	4	2	2	4
18	Rural	30000	3		1	Mobile	Wi-fi	No	Ability to stay at home, Reduce cost of accommodation and transportation	Reduced interaction with patients, Social isolation, Technical issues	1	4	2	1	1	1	5	1	4	4	4	1	1	1	1	4	2	4	4	5	3	2	4	4	5	1	5	4	5	5	5	1	1	1	3	4	2	2	4
19	Urban	35000	3		1	Mobile	Wi-fi	No	Ability to stay at home, Remote access, Reduce cost of accommodation and transportation	Reduced interaction with patients, Internet problems, Technical issues	3	2	4	3	2	3	4	3	5	5	4	4	3	2	3	2	2	3	2	4	3	4	5	2	4	4	2	2	2	1	2	5	2	2	4	2	4	2	1
20	Urban	80000	3		2	Mobile, Laptop	Wi-fi	No	Ability to stay at home, Comfortable	Reduced interaction with patients, Internet problems, Technical issues	3	3	2	2	2	2	5	3	2	3	3	2	3	1	1	4	3	3	3	2	3	2	2	3	3	2	3	3	4	3	2	3	2	2	1	2	2	2	4
22	Urban	80000	3		3	Mobile	Telephone line - ADSL	No	Ability to record a meeting	Reduced interaction with patients	4	3	4	3	2	2	3	3	4	4	4	4	4	3	3	3	2	3	3	2	4	4	4	5	5	3	2	1	1	1	1	3	5	5	1	1	1	1	2
21	Urban	50000	3		3	Computer	Wi-fi	No	Ability to stay at home	Reduced interaction with patients, Poor learning condition at home, Lack of self-discipline, Social isolation, Internet problems, Technical issues	1	1	1	1	1	1	2	1	2	2	2	1	1	1	1	1	1	2	1	2	1	1	2	2	2	1	2	2	1	1	1	2	1	1	2	2	2	2	2
21	Urban	35000	3		3	Mobile	Wi-fi	No	Ability to stay at home, Classes's interactivity	Reduced interaction with patients, Lack of self-discipline, Internet problems, Technical issues	2	4	4	1	3	1	5	3	3	4	3	3	2	2	3	2	2	3	3	4	4	2	4	3	4	2	2	2	3	2	4	3	2	2	4	2	2	2	2
21	Urban	80000	3		3	Mobile, Laptop	Wi-fi	No	Ability to stay at home, Ability to record a meeting, Comfortable, Reduce cost of accommodation and transportation	Reduced interaction with patients, Lack of self-discipline, Social isolation, Internet problems, Technical issues, Poor interaction with facilitators	4	4	4	1	1	1	5	3	4	5	4	4	4	1	4	4	2	4	4	2	4	4	4	4	4	4	2	3	4	4	2	4	4	4	4	2	2	2	2
21	Rural	30000	3		3	Mobile	Wi-fi	No	Ability to stay at home	Poor interaction with facilitators	1	3	1	2	3	3	3	2	2	4	4	2	2	3	3	5	3	3	4	4	3	4	3	3	4	2	5	5	4	5	4	3	4	4	2	4	5	5	4
21	Rural	30000	3		3	Mobile	Wi-fi	No	Ability to stay at home	Poor interaction with facilitators	1	3	1	2	3	3	3	2	2	4	4	2	2	3	3	5	3	3	4	4	3	4	3	3	4	2	5	5	4	5	4	3	4	4	2	4	5	5	4
20	Urban	50000	3		1	Mobile	Wi-fi	No	Ability to stay at home, Reduce cost of accommodation and transportation	Social isolation, Internet problems, Technical issues	3	3	2	2	2	3	3	4	2	4	3	3	3	2	2	2	2	3	3	3	3	3	3	3	3	2	4	3	3	4	4	3	3	3	2	2	2	2	3
22	Urban	90000	2		2	Laptop	Wi-fi	No	Reduce cost of accommodation and transportation	Poor interaction with facilitators	4	3	5	4	3	4	2	4	3	5	4	4	4	2	3	2	3	3	3	3	4	4	5	5	4	5	2	1	2	3	1	4	4	4	3	4	3	3	2
22	Urban	100000	3		4	Mobile, Laptop	Wi-fi, Mobile data	Yes	Ability to stay at home, Ability to record a meeting, Comfortable, Reduce cost of accommodation and transportation	Reduced interaction with patients, Lack of self-discipline, Internet problems, Technical issues, Poor interaction with facilitators	4	2	3	4	2	1	4	4	4	4	4	4	4	4	4	2	1	2	4	4	4	4	4	4	4	4	2	2	2	2	2	5	2	4	4	1	1	1	1
22	Urban	50000	2		2	Laptop	Wi-fi	No	Reduce cost of accommodation and transportation	Social isolation	4	3	3	4	3	3	4	4	3	1	2	2	2	1	1	5	5	3	3	3	3	3	3	3	3	3	4	3	3	4	3	3	3	3	3	2	3	2	3
22	Urban	25000	3		4	Mobile	Wi-fi, Mobile data	No	Ability to stay at home, Classes's interactivity, Ability to record a meeting, Reduce cost of accommodation and transportation	Reduced interaction with patients, Internet problems, Technical issues, Poor interaction with facilitators	3	1	4	2	4	4	4	5	5	5	4	3	4	5	4	3	2	4	5	2	5	5	5	3	5	5	1	1	1	1	2	5	5	5	4	1	2	2	1
23	Urban	50000	3		4	Mobile, Laptop	Wi-fi, Mobile data	No	Ability to stay at home, Classes's interactivity, Ability to record a meeting, Comfortable, Reduce cost of accommodation and transportation	Reduced interaction with patients, Poor learning condition at home, Lack of self-discipline, Social isolation, Internet problems, Technical issues, Poor interaction with facilitators	3	3	4	5	3	1	5	4	4	4	3	4	3	2	3	3	5	4	3	4	3	4	4	3	4	5	3	3	3	3	2	3	4	3	4	2	3	2	3
22	Urban	100000	3		2	Laptop	Wi-fi	No	Ability to stay at home, Ability to record a meeting, Comfortable, Remote access	Reduced interaction with patients, Internet problems, Technical issues	3	2	4	1	1	4	3	2	2	1	4	3	4	2	3	2	2	3	3	3	4	4	4	2	2	2	3	3	3	3	3	4	3	3	3	3	3	3	3
21	Urban	45000	3		3	Mobile, Laptop	Telephone line - ADSL	No	Ability to stay at home, Reduce cost of accommodation and transportation	Reduced interaction with patients, Poor learning condition at home, Internet problems	3	4	4	2	3	4	5	3	4	5	4	3	3	2	3	4	1	3	4	4	3	4	5	5	4	3	2	2	3	4	3	3	5	4	3	1	5	4	2
23	Urban	100000	3		4	Mobile, Laptop	Wi-fi, Mobile data	Yes	Ability to stay at home, Comfortable, Reduce cost of accommodation and transportation	Reduced interaction with patients, Poor learning condition at home, Internet problems, Technical issues	3	5	4	1	2	4	4	4	3	5	5	3	3	2	3	3	2	3	2	1	3	4	3	5	4	4	2	4	2	3	3	4	2	2	1	1	1	2	2
22	Urban	50000	3		4	Mobile, Laptop	Wi-fi	No	Ability to stay at home, Classes's interactivity, Reduce cost of accommodation and transportation	Poor learning condition at home, Lack of self-discipline, Internet problems, Technical issues	4	5	2	1	3	1	5	5	4	5	4	5	4	2	3	5	3	5	2	5	3	5	4	5	5	3	5	4	1	5	4	4	4	4	5	4	5	4	5
21	Urban	18000	3		3	Mobile	Wi-fi	No	Reduce cost of accommodation and transportation	Internet problems	1	1	1	1	1	1	1	1	2	3	2	2	3	3	2	2	2	2	3	2	3	2	2	2	2	2	2	2	5	2	2	3	3	2	3	3	3	2	2
23	Urban	30000	3		4	Mobile	Wi-fi	No	Classes's interactivity, Ability to record a meeting	Poor learning condition at home, Social isolation, Internet problems, Technical issues	2	3	3	3	3	2	4	3	4	4	4	4	4	3	3	3	3	2	2	2	3	3	4	3	4	3	2	3	3	2	2	3	2	2	2	3	3	3	3
22	Urban	20000	3		4	Mobile	Telephone line - ADSL	Yes	Comfortable	Poor interaction with facilitators	3	4	3	5	4	3	5	5	4	4	4	3	4	3	4	2	2	4	2	2	4	4	4	4	4	5	3	2	4	4	2	4	2	4	4	2	2	2	1
22	Urban	30000	3		2	Mobile	Wi-fi	No	Ability to stay at home, Comfortable	Reduced interaction with patients, Poor learning condition at home, Internet problems, Technical issues, Poor interaction with facilitators	1	4	1	1	1	2	5	4	4	4	3	3	3	1	3	3	3	3	1	5	2	3	4	4	3	3	3	3	4	3	3	3	3	3	2	2	3	3	4
22	Urban	100000	3		4	Mobile, Laptop, Tablet	Wi-fi, Mobile data	No	Ability to stay at home, Ability to record a meeting, Reduce cost of accommodation and transportation	Reduced interaction with patients, Lack of self-discipline, Social isolation, Internet problems, Technical issues, Poor interaction with facilitators	4	5	5	5	1	1	1	1	1	5	1	1	1	2	2	1	4	3	1	1	2	3	4	5	5	3	3	1	2	3	2	2	1	4	1	3	2	4	2
23	Urban	60000	3		3	Mobile	Wi-fi	No	Ability to stay at home, Ability to record a meeting, Reduce cost of accommodation and transportation, It will save time..no need to get ready for college and to travel..	Internet problems, Technical issues	1	3	1	2	1	2	5	3	3	5	3	3	1	1	1	3	1	3	3	3	4	5	5	3	5	3	3	3	3	3	3	3	1	3	4	1	2	2	2
21	Urban	50000	3		1	Mobile	Wi-fi	No	Ability to stay at home, Ability to record a meeting, Reduce cost of accommodation and transportation	Reduced interaction with patients, Poor learning condition at home, Internet problems, Technical issues	3	3	2	1	2	2	3	3	3	4	3	2	3	1	3	4	2	4	4	5	4	4	4	3	4	3	2	3	2	2	3	3	3	3	3	3	2	2	2
23	Urban	60000	3		4	Tablet	Wi-fi	No	Ability to stay at home	Poor interaction with facilitators	2	4	2	2	2	3	5	3	2	2	4	2	2	1	2	3	2	2	2	2	2	3	2	2	2	2	4	4	4	2	3	2	2	2	2	3	3	3	3
20	Urban	30000	3		4	Mobile	Wi-fi	Yes	Ability to stay at home, Comfortable, Reduce cost of accommodation and transportation	Reduced interaction with patients, Internet problems, Technical issues	3	4	2	3	2	2	4	2	4	4	4	4	2	3	3	2	2	4	4	4	4	4	4	4	5	4	2	2	2	4	2	4	3	4	2	2	2	2	2
21	Urban	50000	3		4	Mobile, Laptop	Wi-fi, Mobile data	No	Ability to stay at home, Remote access	Reduced interaction with patients, Technical issues, Poor interaction with facilitators	3	3	2	2	4	3	5	5	3	5	5	3	3	3	3	3	3	4	4	3	3	3	4	5	5	4	2	3	2	2	3	4	4	3	2	1	4	2	1
21	Urban	50000	3		4	Mobile, Laptop	Wi-fi, Mobile data	No	Ability to stay at home, Remote access	Reduced interaction with patients, Technical issues, Poor interaction with facilitators	3	3	2	2	4	3	5	5	3	5	5	3	3	3	3	3	3	4	4	3	3	3	4	5	5	4	2	3	2	2	3	4	4	3	2	1	4	2	1
22	Urban	20000	3		3	Mobile, Laptop	Wi-fi	No	Reduce cost of accommodation and transportation	Internet problems, Poor interaction with facilitators	1	3	2	1	2	1	1	3	3	4	3	3	2	2	2	2	2	3	3	3	3	3	3	3	4	3	3	3	3	3	3	3	3	3	3	3	3	3	3
20	Urban	50000	3		1	Mobile	Wi-fi	No	Ability to stay at home, Ability to record a meeting, Reduce cost of accommodation and transportation	Poor learning condition at home, Internet problems, Poor interaction with facilitators	3	4	4	2	3	4	5	4	4	4	3	3	2	2	3	3	2	4	3	4	4	3	3	3	4	3	2	2	2	2	2	4	4	4	3	2	5	4	4
22	Urban	50000	3		4	Laptop	Wi-fi	No	Ability to stay at home	Reduced interaction with patients	2	5	3	4	4	4	3	4	4	3	5	4	4	4	4	4	4	2	4	4	5	4	4	5	5	5	2	3	2	3	3	5	4	5	3	1	4	4	5
20	Urban	30000	3		2	Mobile	Wi-fi	No	Ability to stay at home, Ability to record a meeting, Reduce cost of accommodation and transportation	Lack of self-discipline, Internet problems, Technical issues, Poor interaction with facilitators	1	3	2	4	3	4	5	4	3	4	4	3	3	1	2	3	2	3	2	5	3	2	3	2	4	3	3	3	3	3	4	3	2	3	2	3	5	5	3
20	Rural	50000	3		2	Mobile, Laptop	Wi-fi	No	Reduce cost of accommodation and transportation	Reduced interaction with patients, Poor learning condition at home, Internet problems	1	5	1	3	2	1	5	1	2	2	1	3	3	1	1	5	4	4	1	1	3	3	4	3	3	1	5	4	4	5	4	2	3	2	2	3	5	3	3
20	Urban	70000	3		1	Mobile, Laptop	Wi-fi	No	Ability to stay at home, Ability to record a meeting	Reduced interaction with patients, Poor learning condition at home, Technical issues	5	1	1	1	5	1	5	5	5	5	1	1	5	1	5	5	5	5	1	1	5	5	5	1	5	1	5	5	5	5	5	1	5	1	5	1	5	1	5
19	Urban	100000	3		1	Mobile	Wi-fi	No	Ability to stay at home, Classes's interactivity, Ability to record a meeting, Comfortable	Reduced interaction with patients, Internet problems, Poor interaction with facilitators	4	2	4	4	4	3	3	4	4	3	4	3	3	4	3	2	3	3	3	3	3	3	3	3	3	3	2	2	2	2	2	3	3	3	3	3	3	3	3
22	Urban	50000	3		4	Mobile, Laptop	Wi-fi	Yes	Ability to stay at home, Ability to record a meeting, Reduce cost of accommodation and transportation	Reduced interaction with patients, Poor learning condition at home, Lack of self-discipline, Social isolation, Internet problems, Technical issues, Poor interaction with facilitators	2	3	5	2	2	1	5	3	3	3	3	2	2	1	1	5	2	3	3	3	5	5	5	5	5	3	2	3	2	3	4	4	1	3	2	1	2	3	2
20	Urban	50000	3		2	Mobile	Wi-fi	No	Classes's interactivity	Reduced interaction with patients	4	3	4	5	3	4	5	4	3	5	4	3	4	3	3	3	3	4	4	4	5	5	4	4	3	4	4	3	1	3	1	1	3	3	3	1	1	2	2
20	Rural	20000	3		2	Mobile	Wi-fi	No	Ability to stay at home	Poor learning condition at home, Internet problems, Technical issues, Poor interaction with facilitators	3	3	4	2	2	2	4	3	2	2	2	2	2	2	2	5	4	3	2	2	2	2	2	2	2	2	3	4	3	4	3	3	2	2	3	2	3	3	2
19	Rural	40000	3		2	Mobile	Wi-fi, Mobile data	Yes	Ability to stay at home	Internet problems, Technical issues	3	4	2	1	3	1	5	3	3	4	3	2	4	2	2	3	2	4	2	4	3	4	3	2	3	3	2	3	3	2	2	4	2	4	3	2	2	2	5
21	Urban	50000	3		3	Mobile	Telephone line - ADSL	No	Ability to stay at home, Classes's interactivity, Ability to record a meeting, Reduce cost of accommodation and transportation	Reduced interaction with patients, Poor learning condition at home, Internet problems, Technical issues, Poor interaction with facilitators	3	4	5	5	4	2	3	4	1	4	3	2	5	4	3	3	4	3	2	1	3	4	4	2	3	3	4	4	2	3	4	4	1	3	1	1	2	4	3
19	Urban	70000	3		2	Mobile	Wi-fi	No	Ability to stay at home, Classes's interactivity, Comfortable	Social isolation, Technical issues, Poor interaction with facilitators	3	2	4	4	3	2	5	4	4	4	4	4	3	2	4	2	2	3	4	3	5	4	3	5	4	4	2	2	3	3	2	4	4	3	2	2	2	3	1
21	Urban	80000	3		2	Mobile	Wi-fi	No	Classes's interactivity, Comfortable, Reduce cost of accommodation and transportation	Internet problems, Technical issues	3	3	3	4	3	4	4	4	4	4	3	3	3	2	3	3	2	4	4	3	4	4	4	3	4	2	3	3	4	3	3	4	4	4	3	2	4	4	3
20	Urban	60000	3		2	Mobile, Laptop	Wi-fi	No	Comfortable, Reduce cost of accommodation and transportation	Reduced interaction with patients, Internet problems, Technical issues	3	4	3	3	3	2	4	3	4	2	4	3	2	2	2	4	4	2	2	2	4	4	4	5	5	4	2	2	3	4	3	2	2	5	2	1	4	4	1
20	Urban	100000	3		2	Laptop	Wi-fi	No	Ability to stay at home, Comfortable	Internet problems, Technical issues, Poor interaction with facilitators	3	3	2	1	2	1	4	2	3	3	2	3	2	1	2	3	2	2	2	2	4	3	3	3	3	2	2	1	2	1	2	2	1	1	3	2	3	2	2
20	Urban	40000	3		2	Mobile, Laptop	Wi-fi, Telephone line - ADSL	No	Ability to stay at home, Comfortable	Social isolation, Internet problems, Technical issues	3	2	4	5	4	1	2	5	4	5	5	3	4	3	4	2	3	3	4	3	4	4	5	5	4	4	1	1	1	2	1	4	4	4	3	3	2	3	1
23	Urban	30000	3		4	Mobile, Laptop	Wi-fi, Mobile data	No	Ability to stay at home, Ability to record a meeting, Reduce cost of accommodation and transportation	Reduced interaction with patients, Internet problems, Technical issues, Poor interaction with facilitators	4	3	3	3	4	2	5	4	3	4	3	3	3	3	3	3	5	4	4	3	4	5	3	4	4	5	2	1	1	1	2	5	4	4	4	2	3	4	2
18	Rural	30000	4		2	Mobile	Wi-fi	No	Ability to stay at home, Reduce cost of accommodation and transportation	Reduced interaction with patients, Social isolation, Technical issues	1	4	2	1	1	1	5	1	4	4	4	1	1	1	1	4	2	4	4	5	3	2	4	4	5	1	5	4	5	5	5	1	1	1	3	4	2	2	4
19	Urban	50000	1		2	Mobile, Laptop	Wi-fi	No	Ability to stay at home, Ability to record a meeting, Reduce cost of accommodation and transportation	Reduced interaction with patients, Internet problems, Technical issues	2	1	2	4	3	3	4	4	4	4	3	3	2	2	2	4	2	4	2	4	2	4	4	2	4	3	2	2	2	4	2	4	2	2	2	2	2	4	4
19	Urban	50000	1		2	Mobile, Laptop	Wi-fi	No	Ability to stay at home, Ability to record a meeting, Reduce cost of accommodation and transportation	Reduced interaction with patients, Internet problems, Technical issues	2	1	2	4	3	3	4	4	4	4	3	3	2	2	2	4	2	4	2	4	2	4	4	2	4	3	2	2	2	4	2	4	2	2	2	2	2	4	4
19	Urban	50000	1		2	Mobile, Laptop	Wi-fi	No	Ability to stay at home, Ability to record a meeting, Reduce cost of accommodation and transportation	Reduced interaction with patients, Internet problems, Technical issues	2	1	2	4	3	3	4	4	4	4	3	3	2	2	2	4	2	4	2	4	2	4	4	2	4	3	2	2	2	4	2	4	2	2	2	2	2	4	4
21	Urban	50000	3		1	Mobile	Wi-fi	No	Ability to stay at home, Ability to record a meeting, Reduce cost of accommodation and transportation	Reduced interaction with patients, Poor learning condition at home, Internet problems, Technical issues	3	3	2	1	2	2	3	3	3	4	3	2	3	1	3	4	2	4	4	5	4	4	4	3	4	3	2	3	2	2	3	3	3	3	3	3	2	2	2
21	Urban	80000	3		3	Mobile, Laptop	Wi-fi	No	Ability to stay at home, Ability to record a meeting, Comfortable, Reduce cost of accommodation and transportation	Reduced interaction with patients, Lack of self-discipline, Social isolation, Internet problems, Technical issues, Poor interaction with facilitators	4	4	4	1	1	1	5	3	4	5	4	4	4	1	4	4	2	4	4	2	4	4	4	4	4	4	2	3	4	4	2	4	4	4	4	2	2	2	2
22	Urban	50000	4		4	Laptop	Wi-fi	No	Reduce cost of accommodation and transportation	Social isolation	4	3	3	4	3	3	4	4	3	1	2	2	2	1	1	5	5	3	3	3	3	3	3	3	3	3	4	3	3	4	3	3	3	3	3	2	3	2	3
19	Rural	40000	3		2	Mobile	Wi-fi, Mobile data	Yes	Ability to stay at home	Internet problems, Technical issues	3	4	2	1	3	1	5	3	3	4	3	2	4	2	2	3	2	4	2	4	3	4	3	2	3	3	2	3	3	2	2	4	2	4	3	2	2	2	5
21	Urban	45000	3		3	Mobile, Laptop	Telephone line - ADSL	No	Ability to stay at home, Reduce cost of accommodation and transportation	Reduced interaction with patients, Poor learning condition at home, Internet problems	3	4	4	2	3	4	5	3	4	5	4	3	3	2	3	4	1	3	4	4	3	4	5	5	4	3	2	2	3	4	3	3	5	4	3	1	5	4	2
19	Urban	50000	3		1	Mobile, Laptop	Wi-fi, Mobile data	No	Ability to stay at home, Comfortable, Reduce cost of accommodation and transportation	Internet problems, Technical issues, Poor interaction with facilitators	3	2	3	3	3	3	3	3	3	3	3	3	3	3	3	3	3	3	3	3	3	3	3	3	3	3	3	3	3	3	3	3	3	3	3	3	3	3	3
20	Urban	80000	3		2	Mobile, Laptop	Wi-fi	No	Ability to stay at home, Comfortable	Poor learning condition at home, Lack of self-discipline, Internet problems, Technical issues, Poor interaction with facilitators	1	3	2	2	3	1	5	2	3	3	3	2	2	2	2	3	3	4	3	3	3	3	4	3	3	3	3	3	3	3	4	3	4	3	2	3	3	3	3
21	Urban	50000	3		4	Mobile	Wi-fi	Yes	Comfortable	Poor interaction with facilitators	5	2	5	4	4	3	4	4	5	5	4	3	2	1	3	4	4	4	4	4	4	4	4	5	5	4	1	3	2	3	2	4	4	4	4	2	2	4	1
20	Urban	80000	1		2	Mobile	Wi-fi	No	Ability to stay at home	Internet problems	3	4	4	5	2	2	4	2	4	4	3	2	2	2	2	2	3	3	4	2	3	3	5	2	4	4	4	4	4	4	3	2	2	3	2	5	4	4	2
21	Urban	60000	3		3	Mobile	Wi-fi	No	Ability to stay at home	Reduced interaction with patients	3	2	3	4	4	2	4	3	3	4	3	2	2	3	3	3	2	3	3	3	3	4	4	4	3	3	3	2	2	2	2	3	2	2	3	3	3	3	4
19	Urban	50000	3		2	Mobile	Wi-fi	No	Ability to stay at home, Ability to record a meeting, Comfortable, Reduce cost of accommodation and transportation	Reduced interaction with patients, Internet problems, Technical issues	4	2	3	2	3	3	3	4	5	5	3	3	3	2	3	3	1	3	3	3	3	4	5	2	3	5	1	1	1	1	1	4	5	5	4	1	1	1	1
22	Urban	80000	3		4	Laptop	Wi-fi	No	Ability to stay at home, Ability to record a meeting, Reduce cost of accommodation and transportation	Reduced interaction with patients, Internet problems, Technical issues, Poor interaction with facilitators	4	3	4	2	3	2	1	4	4	4	4	4	4	2	3	4	4	4	4	2	4	4	4	4	4	4	4	4	2	2	2	5	4	4	3	4	2	2	2
22	Urban	50000	3		4	Mobile, Laptop, television	Telephone line - ADSL, Cable	Yes	Ability to stay at home, Classes's interactivity, Comfortable, Reduce cost of accommodation and transportation	Reduced interaction with patients, Technical issues	3	2	4	4	4	4	5	4	3	4	4	4	4	1	3	4	1	4	5	2	4	4	4	5	5	4	1	2	1	1	2	4	5	5	4	1	2	2	2
23	Urban	1000000	3		4	Laptop	Wi-fi	No	Ability to stay at home, Comfortable, Reduce cost of accommodation and transportation	Reduced interaction with patients, Poor learning condition at home, Lack of self-discipline, Internet problems, Technical issues, Poor interaction with facilitators	4	3	3	2	4	4	5	2	4	5	5	3	3	3	2	4	4	4	5	3	4	4	4	5	5	3	4	2	3	3	4	3	2	4	4	1	5	4	3
21	Urban	50000	1		2	Mobile	Wi-fi	No	Ability to stay at home, Ability to record a meeting, Reduce cost of accommodation and transportation	Reduced interaction with patients, Poor learning condition at home, Internet problems, Technical issues	3	3	2	1	2	2	3	3	3	4	3	2	3	1	3	4	2	4	4	5	4	4	4	3	4	3	2	3	2	2	3	3	3	3	3	3	2	2	2
20	Urban	100000	3		4	Mobile, Laptop, Tablet	Wi-fi, Mobile data	No	Ability to stay at home, Ability to record a meeting, Reduce cost of accommodation and transportation	Reduced interaction with patients, Poor learning condition at home, Lack of self-discipline, Social isolation, Internet problems, Technical issues, Poor interaction with facilitators	3	5	3	4	1	1	5	3	3	5	3	1	1	1	2	4	4	3	2	2	2	3	4	3	2	1	2	2	5	5	5	1	1	1	3	5	3	3	3
20	Urban	15000	3		2	Mobile	Wi-fi	No	Ability to stay at home, Reduce cost of accommodation and transportation	Reduced interaction with patients, Internet problems, Technical issues	2	4	3	3	3	1	5	5	3	2	1	3	4	3	3	4	3	4	2	3	3	3	1	2	1	3	4	4	3	3	3	1	4	4	4	2	2	4	1
21	Rural	30000	3		3	Laptop	Wi-fi	No	Ability to record a meeting, Comfortable, Reduce cost of accommodation and transportation, Learning in own environment	No disadvantage	5	2	5	5	4	4	3	4	5	4	5	5	4	4	4	3	3	3	4	4	4	3	4	5	5	4	2	3	3	3	3	3	2	3	5	3	3	3	3
23	Urban	1000000	3		4	Laptop	Wi-fi	No	Ability to stay at home, Comfortable, Reduce cost of accommodation and transportation	Reduced interaction with patients, Poor learning condition at home, Lack of self-discipline, Internet problems, Technical issues, Poor interaction with facilitators	4	3	3	2	4	4	5	2	4	5	5	3	3	3	2	4	4	4	5	3	4	4	4	5	5	3	4	2	3	3	4	3	2	4	4	1	5	4	3
20	Urban	70000	3		4	Mobile, Computer, Laptop	Wi-fi	No	Ability to stay at home, Classes's interactivity	Reduced interaction with patients, Social isolation, Internet problems	1	3	2	2	2	2	5	3	5	5	5	4	4	1	3	4	1	5	1	1	4	5	5	4	4	3	4	4	1	3	1	3	4	5	4	1	1	1	4
22	Urban	100000	1		4	Mobile, Laptop	Wi-fi	No	Ability to stay at home, Classes's interactivity, Ability to record a meeting, Comfortable, Reduce cost of accommodation and transportation	Reduced interaction with patients, Lack of self-discipline, Social isolation, Internet problems, Technical issues, Poor interaction with facilitators	4	3	2	3	3	2	1	3	5	4	4	3	3	2	2	2	1	3	4	3	4	3	4	4	3	3	1	1	1	2	1	3	1	2	2	1	1	1	1
22	Urban	70000	1		4	Mobile, Laptop	Wi-fi, Mobile data	No	Ability to stay at home, Ability to record a meeting, Remote access, Reduce cost of accommodation and transportation	Reduced interaction with patients, Social isolation, Internet problems, Technical issues, Poor interaction with facilitators	3	4	2	2	2	1	5	2	2	3	3	2	2	1	2	2	4	3	3	1	3	4	4	5	5	4	4	3	3	4	3	2	3	1	3	4	3	3	4
22	Urban	25000	1		4	Mobile, Laptop	Wi-fi	No	Ability to record a meeting	Poor learning condition at home, Internet problems, Technical issues	3	2	4	3	2	2	3	5	4	4	3	4	2	2	3	2	2	2	2	4	4	3	4	3	4	4	3	2	2	1	2	5	2	4	4	3	2	2	4
22	Urban	60000	1		4	Mobile, Laptop	Wi-fi, Mobile data	No	Ability to stay at home, Comfortable, Reduce cost of accommodation and transportation	Reduced interaction with patients, Lack of self-discipline, Internet problems, Technical issues, Poor interaction with facilitators	2	3	2	2	2	2	4	2	2	2	2	2	2	2	2	4	3	3	2	5	2	2	3	2	2	2	4	4	4	4	5	2	2	2	2	4	5	5	3
21	Urban	50000	1		4	Mobile, Laptop	Wi-fi, Mobile data	No	Ability to stay at home, Ability to record a meeting, Comfortable, Reduce cost of accommodation and transportation	Reduced interaction with patients, Poor learning condition at home, Lack of self-discipline, Social isolation, Internet problems, Technical issues, Poor interaction with facilitators	2	3	3	2	3	2	4	2	3	3	2	2	2	2	2	3	3	2	3	2	3	2	4	3	4	2	4	1	1	2	2	2	2	2	2	2	2	2	2
20	Rural	70000	3		2	Laptop	Wi-fi	No	Reduce cost of accommodation and transportation	Reduced interaction with patients	4	2	4	3	4	2	4	3	4	5	5	3	4	2	3	3	2	2	4	3	4	4	3	4	4	4	3	4	3	3	3	4	3	4	2	2	4	4	2
21	Urban	50000	1		3	Laptop	Wi-fi	No	Comfortable	Poor learning condition at home	2	2	2	2	3	2	4	3	3	4	3	3	3	2	2	4	2	3	2	2	3	3	3	3	4	2	3	3	4	4	4	2	3	2	3	3	3	3	2
22	Urban	50000	1		4	Mobile, Laptop	Wi-fi, Mobile data	No	Ability to stay at home, Ability to record a meeting	Reduced interaction with patients, Poor learning condition at home, Lack of self-discipline, Internet problems, Technical issues, Poor interaction with facilitators	2	3	2	2	2	1	5	2	4	3	3	3	2	2	2	3	3	3	3	2	4	3	4	3	2	2	3	3	3	3	3	3	2	3	3	2	2	2	2
24	Urban	50000	1		4	Mobile, Laptop	Wi-fi, Mobile data	Yes	Ability to stay at home, Ability to record a meeting, Comfortable, Remote access, Reduce cost of accommodation and transportation	Reduced interaction with patients, Poor learning condition at home, Lack of self-discipline, Internet problems, Technical issues, Poor interaction with facilitators	2	4	1	1	2	1	5	2	3	2	3	1	1	1	1	4	4	4	3	4	3	3	5	5	4	3	4	4	3	3	3	3	4	4	2	2	2	2	2
24	Urban	100000	1		4	Mobile, Laptop	Wi-fi, Mobile data	No	Ability to stay at home, Ability to record a meeting, Reduce cost of accommodation and transportation	Reduced interaction with patients, Poor learning condition at home, Lack of self-discipline, Social isolation, Internet problems, Poor interaction with facilitators	4	3	4	4	4	3	5	4	4	4	4	3	4	2	4	2	3	2	4	3	4	4	5	4	4	4	3	3	2	3	3	4	3	4	4	4	3	3	3
22	Urban	70000	1		4	Mobile, Laptop	Wi-fi	No	Ability to stay at home, Ability to record a meeting, Comfortable, Remote access	Reduced interaction with patients, Lack of self-discipline, Technical issues, Poor interaction with facilitators	2	4	2	2	3	1	2	3	3	2	2	2	2	2	2	4	3	4	4	2	2	2	3	2	4	3	2	2	2	2	2	2	2	2	4	2	2	2	2
22	Rural	40000	1		4	Mobile, Laptop	Wi-fi	Yes	Ability to stay at home, Ability to record a meeting, Comfortable, Reduce cost of accommodation and transportation	Reduced interaction with patients, Poor learning condition at home, Social isolation, Internet problems, Technical issues	1	4	4	1	3	3	2	3	3	3	4	3	3	3	3	4	4	3	3	3	3	3	3	3	3	3	4	3	3	3	3	3	3	3	3	3	3	3	3
22	Rural	40000	1		4	Mobile	Wi-fi	No	Ability to record a meeting, Reduce cost of accommodation and transportation	Reduced interaction with patients, Poor learning condition at home, Lack of self-discipline, Social isolation, Internet problems, Technical issues, Poor interaction with facilitators	1	3	1	1	1	1	5	1	1	2	1	1	3	1	1	5	3	2	2	5	3	2	2	2	3	3	2	3	3	5	4	2	1	1	1	3	3	1	2
22	Urban	50000	1		4	Mobile, Laptop	Wi-fi, Mobile data	No	Ability to record a meeting, Reduce cost of accommodation and transportation	Reduced interaction with patients, Poor learning condition at home, Internet problems	4	4	3	2	3	2	4	3	3	2	3	3	3	3	4	3	3	3	3	4	3	3	3	3	3	3	2	2	2	4	3	3	2	3	3	3	2	2	2
21	Urban	145000	1		3	Mobile, Laptop	Wi-fi	No	Ability to stay at home, Reduce cost of accommodation and transportation	Reduced interaction with patients, Poor learning condition at home, Lack of self-discipline, Internet problems, Technical issues, Poor interaction with facilitators	1	5	1	1	1	1	5	3	1	5	1	1	2	1	1	5	5	3	4	1	1	5	1	1	1	2	4	1	2	5	1	5	2	1	1	5	2	2	2
18	Urban	30000	1		2	Mobile, Laptop	Wi-fi, Mobile data	No	Reduce cost of accommodation and transportation	Reduced interaction with patients, Poor learning condition at home, Lack of self-discipline, Social isolation, Internet problems, Technical issues, Poor interaction with facilitators	3	4	3	1	2	1	5	4	1	3	5	3	1	1	2	5	5	4	1	1	3	3	4	4	4	1	5	2	2	5	2	4	5	4	1	1	5	5	5
19	Rural	40000	1		2	Computer	Wi-fi	No	Ability to stay at home, Ability to record a meeting	Poor learning condition at home, Internet problems, Technical issues, Poor interaction with facilitators	2	5	3	1	2	2	5	3	3	3	2	3	3	2	5	5	4	4	2	3	3	2	2	2	3	2	5	4	4	4	4	2	3	2	2	2	2	3	2
20	Urban	50000	1		1	Mobile, Laptop	Wi-fi, Mobile data	No	Ability to stay at home, Ability to record a meeting	Reduced interaction with patients, Poor learning condition at home, Lack of self-discipline, Social isolation, Internet problems, Technical issues, Poor interaction with facilitators	1	5	1	1	1	1	5	2	1	5	5	1	2	2	3	3	5	5	5	5	5	3	5	5	5	1	4	5	3	3	5	3	4	4	3	5	5	5	3
18	Urban	30000	1		1	Mobile, Laptop	Wi-fi, Mobile data	No	Ability to stay at home, Classes's interactivity, Ability to record a meeting, Reduce cost of accommodation and transportation	Reduced interaction with patients, Social isolation, Technical issues	3	1	4	2	3	2	5	5	5	5	5	4	3	3	4	2	1	1	5	4	5	5	5	5	5	5	1	5	1	2	2	5	5	5	1	4	1	1	1
19	Urban	30000	1		1	Mobile	Telephone line - ADSL, Mobile data	No	Ability to stay at home	Poor learning condition at home, Internet problems, Technical issues, Poor interaction with facilitators	3	3	3	3	3	1	2	2	2	2	2	2	2	2	2	4	4	4	3	5	3	3	2	3	3	2	4	3	4	3	3	2	4	3	2	3	4	5	5
19	Urban	30000	1		1	Mobile	Wi-fi	No	Ability to stay at home, Reduce cost of accommodation and transportation	Reduced interaction with patients, Poor learning condition at home, Internet problems	3	4	4	4	3	3	3	3	3	4	4	3	3	3	3	3	3	3	2	4	3	3	3	3	4	3	3	3	3	3	3	2	2	3	3	3	2	3	3
19	Urban	20000	1		1	Mobile, Laptop	Wi-fi, Mobile data	No	Ability to record a meeting, Reduce cost of accommodation and transportation	Poor learning condition at home, Internet problems, Technical issues	3	4	3	3	4	1	5	3	4	3	3	3	3	2	3	2	3	4	2	2	3	3	4	4	5	3	2	3	3	4	2	4	1	3	2	2	2	2	3
21	Urban	100000	1		4	Mobile, Laptop	Wi-fi	No	Classes's interactivity, Comfortable, Reduce cost of accommodation and transportation	Internet problems, Technical issues, Poor interaction with facilitators	3	5	1	3	2	1	5	4	3	4	3	1	1	1	2	2	4	5	5	2	4	4	5	2	1	5	5	4	4	4	5	2	1	5	2	4	3	4	3
20	Urban	45000	4		1	Mobile, Laptop	Wi-fi, Mobile data	No	Reduce cost of accommodation and transportation	Poor learning condition at home, Internet problems, Technical issues, Poor interaction with facilitators	1	2	5	5	1	1	5	3	3	5	3	2	2	3	2	5	3	5	2	5	4	4	2	5	5	1	3	2	3	5	1	4	1	5	4	5	5	5	4
19	Urban	50000	4		2	Laptop	Wi-fi	No	Ability to stay at home	Poor learning condition at home, Internet problems	2	5	2	2	2	2	5	2	2	4	4	2	2	2	3	3	5	3	3	1	3	2	2	3	3	1	5	3	5	5	3	2	2	2	3	5	5	5	5
20	Urban	45000	4		1	Mobile	Wi-fi	No	Ability to stay at home, Ability to record a meeting	Internet problems, Poor interaction with facilitators	2	5	1	5	3	5	5	4	3	4	3	2	2	1	1	2	2	2	2	2	2	4	2	5	5	2	2	2	3	5	3	2	4	2	4	2	4	3	5
24	Urban	1500000	1		2	Laptop	Wi-fi	No	Comfortable	Internet problems	3	2	2	4	4	2	5	2	5	5	4	3	3	3	3	2	4	4	2	3	4	4	5	2	4	4	2	3	2	4	2	3	2	4	3	2	1	1	2
23	Urban	100000	1		2	Mobile, Laptop	Wi-fi, Mobile data	No	Ability to stay at home, Ability to record a meeting, Comfortable, Remote access, Reduce cost of accommodation and transportation	Reduced interaction with patients, Lack of self-discipline, Social isolation, Internet problems, Technical issues, Poor interaction with facilitators	5	1	5	5	3	2	5	5	4	5	4	4	2	1	2	3	1	3	3	3	5	5	5	5	3	5	1	2	1	2	1	5	3	3	5	3	1	1	1
21	Urban	25000	1		2	Mobile	Wi-fi	No	Reduce cost of accommodation and transportation	Internet problems, Technical issues	2	2	2	3	3	1	3	3	3	4	4	2	1	3	4	4	5	4	3	2	2	2	1	5	5	3	4	4	5	5	4	1	5	1	1	1	5	5	1
23	Rural	40000	1		2	Laptop	Wi-fi	No	Ability to stay at home, Comfortable, Reduce cost of accommodation and transportation	Reduced interaction with patients, Poor learning condition at home, Lack of self-discipline, Social isolation, Internet problems, Technical issues, Poor interaction with facilitators	3	3	5	1	1	1	5	3	4	5	2	3	4	1	4	5	2	5	4	3	3	4	4	3	4	4	5	3	3	5	3	3	5	4	2	4	5	5	5
22	Urban	50000	1		2	Laptop	Wi-fi	No	Ability to stay at home, Reduce cost of accommodation and transportation	Reduced interaction with patients, Lack of self-discipline, Social isolation, Internet problems, Technical issues, Poor interaction with facilitators	2	5	3	1	5	2	5	5	4	5	4	2	2	2	2	4	2	2	4	4	1	4	1	5	2	4	3	3	3	3	4	4	4	4	2	4	2	4	4
20	Urban	40000	4		2	Laptop	Wi-fi	No	Reduce cost of accommodation and transportation	Poor interaction with facilitators	2	5	1	2	2	3	1	2	1	3	2	1	1	1	1	3	3	2	1	5	2	3	1	4	2	1	5	4	4	5	5	1	3	4	5	5	5	5	3
21	Urban	75000	4		2	Mobile	Wi-fi	No	Ability to stay at home, Ability to record a meeting	Reduced interaction with patients, Poor learning condition at home, Social isolation, Internet problems, Technical issues, Poor interaction with facilitators	1	3	2	2	3	1	5	3	3	2	2	3	2	1	2	5	5	3	1	3	3	2	1	3	3	2	3	3	4	5	4	1	4	1	3	5	5	5	5
19	Urban	150000	4		2	Mobile	Wi-fi	No	Ability to stay at home, Reduce cost of accommodation and transportation, Time saving	Internet problems, Technical issues	4	2	3	2	3	4	5	5	5	5	4	3	4	3	3	2	1	3	4	4	4	3	5	5	5	5	1	3	1	1	3	5	5	5	5	1	3	3	1
20	Urban	50000	4		2	Mobile, Laptop, Tablet	Wi-fi, Cable	No	Ability to stay at home, Ability to record a meeting, Reduce cost of accommodation and transportation	Reduced interaction with patients, Lack of self-discipline, Internet problems, Poor interaction with facilitators	1	3	2	2	2	1	5	1	1	4	1	1	1	1	1	5	2	5	1	5	1	1	4	1	1	2	5	3	5	5	5	2	1	3	1	5	4	4	5
21	Urban	60000	4		2	Laptop	Wi-fi	No	Ability to stay at home	Internet problems, Technical issues, Poor interaction with facilitators	3	3	4	2	3	1	5	4	4	3	2	1	1	2	3	3	3	4	1	3	3	2	1	3	4	1	5	2	3	5	5	1	3	1	3	4	5	5	3
19	Urban	50000	4		1	Mobile	Wi-fi	No	Classes's interactivity	Internet problems	2	3	2	4	5	1	1	2	3	4	2	1	2	2	2	2	3	2	4	4	3	4	4	4	4	5	3	4	4	4	3	4	5	5	4	5	5	4	5
21	Urban	50000	4		2	Mobile, Laptop	Wi-fi, Mobile data	No	Ability to stay at home, Reduce cost of accommodation and transportation	Reduced interaction with patients, Poor learning condition at home, Internet problems, Technical issues, Poor interaction with facilitators	3	4	2	3	3	4	4	3	4	3	3	4	4	3	4	3	3	3	3	3	3	3	2	3	4	3	4	3	3	4	3	3	2	3	3	4	3	3	4
20	Urban	50000	4		1	Mobile	Wi-fi	No	Ability to record a meeting, Remote access	Poor learning condition at home, Internet problems	3	4	2	2	3	1	5	3	1	4	2	1	3	1	3	4	3	5	2	5	3	4	1	3	5	3	5	1	4	1	2	3	1	5	2	2	5	5	5
19	Urban	60000	1		4	Mobile	Wi-fi	Yes	Classes's interactivity	Technical issues	3	5	2	4	2	2	2	3	4	4	3	1	2	2	3	3	3	4	5	2	4	3	2	2	4	3	3	4	3	4	2	3	4	4	5	2	2	2	2
20	Rural	40000	1		4	Laptop	Wi-fi	No	Ability to stay at home, Classes's interactivity, Reduce cost of accommodation and transportation	Reduced interaction with patients, Poor learning condition at home, Internet problems, Technical issues	3	3	3	2	2	2	4	2	4	3	2	2	2	3	3	3	4	4	3	4	3	3	4	2	4	2	3	3	3	3	2	3	3	3	3	4	3	3	3
19	Rural	60000	4		2	Laptop	Telephone line - ADSL	No	Ability to stay at home	Internet problems	1	3	1	1	3	1	1	3	2	2	2	1	3	1	2	4	4	3	1	5	3	2	1	3	2	1	5	4	5	3	3	1	1	2	1	2	5	5	4
18	Urban	86000	1		4	Laptop	Wi-fi	No	Ability to record a meeting	Reduced interaction with patients, Poor learning condition at home, Internet problems	2	4	2	2	2	3	5	4	4	3	3	2	4	2	2	4	4	5	2	2	3	4	3	4	4	2	3	3	4	3	2	1	1	4	5	5	5	4	5
22	Urban	40	4		4	Laptop	Wi-fi	No	Ability to stay at home	Internet problems	1	2	4	2	3	1	5	3	1	3	3	2	3	2	2	2	2	3	4	2	4	5	4	4	5	3	3	2	3	2	2	4	2	2	4	5	1	2	5
17	Urban	35000	1		4	Mobile, Laptop	Wi-fi, Mobile data	No	Ability to stay at home, Classes's interactivity	Reduced interaction with patients, Poor learning condition at home, Internet problems, Poor interaction with facilitators	4	2	4	2	3	1	5	4	4	4	2	3	4	3	3	2	3	4	2	2	4	2	5	4	5	5	3	1	1	2	2	4	4	3	3	1	2	1	2
20	Urban	50000	1		4	Mobile, Laptop	Wi-fi	No	Ability to record a meeting, Reduce cost of accommodation and transportation	Lack of self-discipline, Internet problems	3	4	2	5	5	2	5	5	5	5	5	1	5	5	1	5	5	5	5	1	5	5	1	5	5	5	2	5	1	1	1	5	5	5	1	1	5	5	2
20	Urban	50000	4		2	Mobile	Wi-fi, Mobile data	No	Ability to stay at home, Ability to record a meeting, Reduce cost of accommodation and transportation	Reduced interaction with patients, Poor learning condition at home, Social isolation, Internet problems, Technical issues, Poor interaction with facilitators	2	4	2	2	1	2	5	3	4	4	2	2	2	1	3	3	2	3	2	1	3	3	2	1	2	3	1	3	1	3	2	4	5	2	3	2	5	3	2
23	Urban	30000	4		4	Mobile, Laptop	Wi-fi	No	Ability to stay at home, Comfortable, Remote access	Reduced interaction with patients, Social isolation, Internet problems, Technical issues, Poor interaction with facilitators	2	3	2	2	3	2	4	3	3	3	2	2	2	2	3	3	3	3	3	2	3	3	2	4	3	3	2	3	3	3	2	3	3	3	3	3	3	3	2
19	Urban	100000	1		4	Computer	Wi-fi	No	Reduce cost of accommodation and transportation	Internet problems	1	5	5	1	5	1	5	5	5	2	5	1	1	1	3	5	5	2	5	2	5	5	2	5	3	3	1	3	2	5	2	5	5	3	3	5	2	2	2
20	Urban	30000	1		4	Mobile	Wi-fi	No	Ability to stay at home, Reduce cost of accommodation and transportation	Poor learning condition at home, Lack of self-discipline, Social isolation, Internet problems, Technical issues	2	2	1	1	1	1	5	2	2	4	1	1	1	1	1	5	3	4	2	5	2	3	1	4	4	2	4	3	5	5	4	2	2	1	1	5	5	5	5
18	Urban	50000	4		1	Mobile, Laptop	Wi-fi	No	Ability to record a meeting, Comfortable	Reduced interaction with patients, Poor learning condition at home, Lack of self-discipline, Internet problems, Technical issues, Poor interaction with facilitators	1	5	3	1	3	2	5	2	2	4	3	2	3	1	2	5	3	5	2	4	3	4	3	4	4	2	4	3	4	4	4	2	3	3	3	3	5	4	3
20	Urban	200000	4		2	Mobile, Laptop	Telephone line - ADSL	No	Reduce cost of accommodation and transportation	Internet problems, Technical issues	3	5	2	2	1	3	5	1	3	3	2	1	1	1	1	5	5	3	3	3	2	2	3	2	2	1	5	5	5	5	5	2	3	2	1	3	5	5	5
21	Urban	40000	4		4	Mobile, Laptop	Wi-fi, Telephone line - ADSL, Mobile data	No	Ability to stay at home, Ability to record a meeting, Comfortable, Reduce cost of accommodation and transportation	Lack of self-discipline, Social isolation, Internet problems, Technical issues, Poor interaction with facilitators	4	4	3	3	2	1	5	3	5	5	3	2	4	2	1	3	1	3	2	4	5	3	5	5	1	1	4	5	2	3	2	4	3	2	4	2	3	4	3
20	Urban	50000	4		2	Laptop	Wi-fi	No	Ability to stay at home	Internet problems, Technical issues	1	5	1	1	1	1	1	1	1	1	1	1	1	1	1	1	1	1	1	5	1	1	1	5	1	1	1	1	1	1	1	1	5	1	1	5	5	5	5
22	Urban	30000	4		4	Mobile, Laptop	Wi-fi	No	Ability to stay at home, Ability to record a meeting, Comfortable, Reduce cost of accommodation and transportation	Reduced interaction with patients, Social isolation, Internet problems, Poor interaction with facilitators	3	2	2	3	4	2	5	3	4	4	3	3	3	3	3	2	3	4	3	4	4	4	4	5	5	4	1	2	2	2	2	3	2	4	2	2	2	2	1
21	Rural	50000	4		1	Mobile	Wi-fi	No	Ability to record a meeting	Poor learning condition at home	3	4	3	4	4	3	4	3	3	4	3	3	4	3	3	4	3	3	2	4	3	3	2	4	5	2	4	3	4	4	4	3	2	3	3	4	4	5	3
20	Urban	50000	4		1	Mobile	Wi-fi	No	Ability to stay at home	Internet problems	2	3	3	2	2	2	4	3	3	3	2	2	2	2	2	3	3	3	3	2	3	2	3	2	2	1	4	3	4	3	4	3	4	5	3	5	4	3	3
19	Urban	30000	4		1	Mobile	Wi-fi, Mobile data	No	Ability to stay at home, Reduce cost of accommodation and transportation	Poor learning condition at home, Internet problems, Technical issues, Poor interaction with facilitators	1	5	1	1	1	1	5	3	1	3	1	1	1	1	1	5	3	5	1	2	1	3	1	1	1	1	1	3	4	4	1	2	1	1	1	5	4	4	5
22	Urban	80000	4		4	Laptop	Wi-fi	No	Ability to stay at home	Internet problems	3	1	3	5	3	5	5	3	3	5	5	1	5	1	5	5	2	5	3	2	3	5	5	5	5	4	1	3	1	3	2	2	4	5	4	2	5	3	4
19	Urban	50000	4		1	Mobile	Wi-fi	No	Ability to record a meeting	Social isolation	1	3	1	2	4	3	4	3	4	1	4	4	3	3	3	4	3	4	3	2	1	3	2	1	4	2	1	4	1	3	2	1	2	2	3	5	1	1	4
19	Rural	25000	4		1	Mobile	Wi-fi	No	Classes's interactivity	Internet problems	3	4	3	3	2	2	4	2	2	4	4	2	2	2	2	3	4	4	3	5	4	4	3	2	2	3	2	2	3	3	3	3	3	4	3	2	2	2	2
20	Urban	50000	4		2	Laptop	Wi-fi	No	Ability to stay at home	Internet problems	1	5	2	1	1	1	5	1	1	4	1	1	1	1	1	5	5	3	1	1	1	1	1	1	1	1	5	5	5	3	5	1	2	1	1	5	5	5	5
23	Urban	200000	4		4	Laptop	Wi-fi	No	Ability to stay at home, Remote access, Reduce cost of accommodation and transportation	Reduced interaction with patients, Internet problems	2	1	3	2	2	3	5	3	3	2	3	2	2	2	2	2	2	2	2	2	2	2	2	2	2	1	3	3	4	4	5	1	3	3	2	3	4	4	4
19	Urban	100000	4		1	Computer	Wi-fi	No	Ability to stay at home	Internet problems	1	5	5	5	2	2	5	2	3	5	3	1	3	1	3	2	4	3	3	3	1	5	3	5	5	3	3	2	5	3	3	5	5	3	5	5	1	2	3
19	Urban	80000	4		1	Mobile	Wi-fi	No	Classes's interactivity	Internet problems	3	4	2	3	2	2	5	3	3	2	4	3	3	4	3	2	2	3	5	4	5	5	5	5	4	5	3	3	2	3	3	1	2	1	5	3	1	1	5
23	Urban	40000	4		4	Mobile, Laptop	Wi-fi, Mobile data	No	Comfortable, Reduce cost of accommodation and transportation	Poor learning condition at home, Internet problems, Technical issues, Poor interaction with facilitators	1	5	5	4	4	5	2	5	5	3	4	3	4	3	5	3	3	4	5	3	4	4	5	4	3	5	1	3	1	1	1	4	4	3	5	1	1	1	1
23	Urban	40000	4		4	Mobile, Laptop	Wi-fi, Mobile data	No	Comfortable, Reduce cost of accommodation and transportation	Poor learning condition at home, Internet problems, Technical issues, Poor interaction with facilitators	1	5	5	4	4	5	2	5	5	3	4	3	4	3	5	3	3	4	5	3	4	4	5	4	3	5	1	3	1	1	1	4	4	3	5	1	1	1	1
20	Urban	40000	4		2	Mobile	Wi-fi	No	Ability to stay at home	Internet problems, Technical issues, Poor interaction with facilitators	1	4	2	1	1	2	5	1	1	4	4	3	2	1	4	5	3	5	3	3	3	3	1	1	1	1	5	3	5	5	5	1	1	1	3	2	5	5	3
19	Rural	20000	4		1	Mobile	Wi-fi	No	Ability to stay at home	Internet problems	4	4	3	3	4	2	5	3	3	4	3	4	2	2	2	5	2	2	4	3	2	4	3	4	3	3	4	3	3	3	3	3	4	2	2	5	4	4	3
22	Urban	50000	4		2	Mobile	Wi-fi	No	Ability to stay at home	Technical issues	2	2	4	4	3	4	4	2	4	5	4	4	3	4	3	3	3	3	4	3	3	2	5	3	3	4	3	3	3	4	3	3	3	4	3	4	4	3	3
21	Urban	60000	4		2	Laptop	Wi-fi	No	Ability to stay at home, Comfortable, Remote access, Reduce cost of accommodation and transportation	Lack of self-discipline, Internet problems, Technical issues	5	1	5	1	1	3	1	5	4	5	1	5	5	2	3	1	1	3	3	3	5	5	5	2	1	3	1	1	1	3	1	4	1	5	1	3	1	1	4
24	Urban	40000	4		4	Mobile, Laptop	Wi-fi, Mobile data	No	Ability to stay at home, Ability to record a meeting	Internet problems, Technical issues	1	4	2	3	2	1	5	3	3	3	4	3	2	2	3	3	2	3	3	2	4	3	4	4	3	3	2	3	3	4	3	2	2	2	2	2	3	4	3
20	Rural	25000	4		1	Mobile	Wi-fi	No	Ability to stay at home	Reduced interaction with patients	3	4	3	5	5	4	4	4	3	4	4	3	5	4	3	3	3	3	3	3	5	5	4	4	5	5	3	4	3	3	3	4	3	3	3	3	3	3	5
20	Urban	40000	4		1	Mobile, Laptop	Wi-fi	No	Classes's interactivity, Ability to record a meeting	Reduced interaction with patients, Internet problems	2	3	2	3	2	4	3	3	4	3	4	3	3	4	3	2	2	1	3	3	3	2	2	3	4	3	1	2	1	2	1	3	3	2	2	1	1	2	1
25	Rural	100000	4		4	Mobile, Laptop	Wi-fi	No	Ability to stay at home, Reduce cost of accommodation and transportation	Internet problems, Poor interaction with facilitators	3	1	3	2	2	2	5	3	3	4	3	3	3	3	3	3	2	3	3	3	3	4	3	4	3	3	2	2	2	2	4	4	1	3	1	3	4	3	3
22	Urban	45000	4		4	Laptop	Wi-fi	No	Ability to record a meeting, Reduce cost of accommodation and transportation	Reduced interaction with patients, Social isolation, Internet problems, Technical issues, Poor interaction with facilitators	4	2	5	5	4	3	5	5	5	5	5	4	4	4	5	2	2	3	4	5	5	5	5	5	4	4	1	1	1	1	1	5	5	4	2	2	1	2	1
23	Urban	60000	4		4	Laptop	Wi-fi	No	Classes's interactivity, Remote access	Internet problems	4	1	5	5	4	1	4	5	5	5	3	2	4	3	4	2	2	4	2	5	5	4	5	3	4	5	3	1	2	2	3	4	5	3	3	5	5	3	1
22	Rural	50000	4		4	Laptop	Wi-fi	No	Ability to stay at home, Ability to record a meeting, Reduce cost of accommodation and transportation	Social isolation, Technical issues, Poor interaction with facilitators	3	2	3	3	3	2	5	3	2	4	4	3	2	2	3	2	2	3	2	3	4	3	4	4	3	3	2	3	2	2	2	3	2	4	2	3	2	2	3
19	Urban	50000	4		1	Mobile	Wi-fi	No	Ability to record a meeting	Social isolation	1	3	1	2	4	3	4	3	4	1	4	4	3	3	3	4	3	4	3	2	1	3	2	1	4	2	1	4	1	3	2	1	2	2	3	5	1	1	4
19	Urban	50000	4		2	Mobile	Wi-fi	No	Ability to stay at home	Internet problems, Poor interaction with facilitators	3	3	4	3	2	3	4	3	3	3	3	2	3	2	3	3	3	2	2	2	3	2	2	2	3	1	4	2	2	4	4	2	3	3	1	3	4	3	3
23	Urban	50000	4		4	Laptop	Wi-fi	No	Ability to stay at home	Internet problems	5	3	4	4	3	1	2	5	5	4	4	2	4	1	2	4	1	5	4	1	5	4	1	2	3	3	2	1	1	2	3	3	4	3	2	1	1	3	2
23	Urban	50000	4		4	Laptop	Wi-fi	No	Ability to stay at home	Internet problems	5	3	4	4	3	1	2	5	5	4	4	2	4	1	2	4	1	5	4	1	5	4	1	2	3	3	2	1	1	2	3	3	4	3	2	1	1	3	2
23	Urban	50000	4		4	Laptop	Wi-fi	No	Ability to stay at home	Internet problems	5	3	4	4	3	1	2	5	5	4	4	2	4	1	2	4	1	5	4	1	5	4	1	2	3	3	2	1	1	2	3	3	4	3	2	1	1	3	2
23	Urban	30000	4		4	Mobile, Laptop	Wi-fi	No	Ability to stay at home, Reduce cost of accommodation and transportation	Reduced interaction with patients, Poor learning condition at home, Lack of self-discipline, Internet problems, Technical issues, Poor interaction with facilitators	2	2	3	3	2	2	4	4	4	3	4	4	4	4	3	5	4	4	2	5	2	3	3	3	2	2	3	5	5	4	4	1	1	1	1	4	3	3	3
20	Urban	45000	4		1	Mobile, Laptop	Wi-fi, Mobile data	No	Reduce cost of accommodation and transportation	Poor learning condition at home, Internet problems, Technical issues, Poor interaction with facilitators	1	2	5	5	1	1	5	3	3	5	3	2	2	3	2	5	3	5	2	5	4	4	2	5	5	1	3	2	3	5	1	4	1	5	4	5	5	5	4
25	Rural	100000	4		4	Mobile, Laptop	Wi-fi	No	Ability to stay at home, Reduce cost of accommodation and transportation	Internet problems, Poor interaction with facilitators	3	1	3	2	2	2	5	3	3	4	3	3	3	3	3	3	2	3	3	3	3	4	3	4	3	3	2	2	2	2	4	4	1	3	1	3	4	3	3
24	Urban	30000	4		4	Laptop	Wi-fi	No	Ability to record a meeting, Reduce cost of accommodation and transportation	Internet problems, Technical issues	5	5	5	4	3	4	4	4	2	5	4	4	4	4	4	4	3	5	4	4	4	4	4	4	4	4	4	4	4	4	4	4	4	4	4	2	4	4	4
19	Rural	10000	4		1	Mobile	Mobile data	Yes	Ability to stay at home	Internet problems	3	4	5	5	4	5	5	2	5	2	3	4	2	5	3	5	1	4	5	4	1	5	3	5	5	4	2	3	1	2	2	5	5	4	5	2	2	5	4
24	Urban	30000	4		4	Laptop	Wi-fi	No	Ability to record a meeting, Reduce cost of accommodation and transportation	Internet problems, Technical issues	5	5	5	4	3	4	4	4	2	5	4	4	4	4	4	4	3	5	4	4	4	4	4	4	4	4	4	4	4	4	4	4	4	4	4	2	4	4	4
22	Urban	50000	4		4	Laptop	Wi-fi	No	Ability to stay at home, Reduce cost of accommodation and transportation	Reduced interaction with patients, Lack of self-discipline, Social isolation, Internet problems, Technical issues, Poor interaction with facilitators	2	5	3	1	5	2	5	5	4	5	4	2	2	2	2	4	2	2	4	4	1	4	1	5	2	4	3	3	3	3	4	4	4	4	2	4	2	4	4
22	Urban	100000	4		4	Mobile	Wi-fi	No	Ability to stay at home	Internet problems	2	4	4	3	3	3	4	3	3	4	3	3	4	3	4	4	4	3	3	3	3	3	3	3	4	4	4	4	4	4	4	4	4	4	4	4	4	4	4
22	Rural	100000	4		4	Laptop	Wi-fi	No	Ability to stay at home	Internet problems	4	4	4	4	4	4	2	4	5	5	4	5	4	5	4	5	4	5	4	5	4	5	5	4	4	4	4	4	4	4	4	4	4	4	5	4	5	4	4
22	Rural	50000	4		4	Mobile, Laptop	Wi-fi	Yes	Ability to stay at home, Comfortable, Reduce cost of accommodation and transportation	Reduced interaction with patients, Internet problems, Technical issues	4	1	3	3	3	2	4	4	4	5	3	3	2	1	3	2	2	3	3	3	3	4	4	2	2	3	3	3	3	3	3	4	4	4	3	3	4	3	3
28	Urban	50000	4		4	Mobile, Laptop	Wi-fi, Mobile data	No	Ability to stay at home, Comfortable, Remote access	Reduced interaction with patients, Lack of self-discipline, Internet problems	1	3	1	2	1	1	4	3	3	3	2	2	1	1	2	5	1	4	3	2	2	3	4	3	2	1	1	3	4	4	3	2	3	1	1	5	5	4	5
19	Rural	10000	4		1	Mobile	Mobile data	Yes	Ability to stay at home	Internet problems	3	4	5	5	4	5	5	2	5	2	3	4	2	5	3	5	1	4	5	4	1	5	3	5	5	4	2	3	1	2	2	5	5	4	5	2	2	5	4
19	Urban	60000	4		1	Mobile	Wi-fi	Yes	Classes's interactivity	Technical issues	3	5	2	4	2	2	2	3	4	4	3	1	2	2	3	3	3	4	5	2	4	3	2	2	4	3	3	4	3	4	2	3	4	4	5	2	2	2	2
22	Rural	15000	4		4	Mobile	Wi-fi	No	Ability to stay at home, Ability to record a meeting, Comfortable, Reduce cost of accommodation and transportation	Reduced interaction with patients, Poor learning condition at home, Lack of self-discipline, Internet problems, Technical issues	3	2	3	2	4	4	5	5	5	5	3	5	5	2	5	2	1	2	2	2	4	4	4	4	4	4	4	3	2	2	2	4	4	4	4	4	4	5	5
24	Urban	35000	4		4	Mobile, Laptop	Wi-fi, Mobile data	No	Ability to stay at home, Ability to record a meeting, Comfortable, Reduce cost of accommodation and transportation	Reduced interaction with patients, Social isolation, Internet problems, Technical issues, Poor interaction with facilitators	5	5	5	5	4	5	5	5	5	5	5	5	5	5	5	1	1	2	5	1	4	5	5	5	5	5	1	1	1	1	1	5	5	5	5	1	1	1	1
22	Rural	50000	4		4	Laptop	Wi-fi	No	Ability to stay at home, Ability to record a meeting, Reduce cost of accommodation and transportation	Social isolation, Technical issues, Poor interaction with facilitators	3	2	3	3	3	2	5	3	2	4	4	3	2	2	3	2	2	3	2	3	4	3	4	4	3	3	2	3	2	2	2	3	2	4	2	3	2	2	3
22	Urban	50000	4		4	Laptop	Wi-fi	No	Classes's interactivity, Comfortable, Remote access	Lack of self-discipline, Internet problems, Technical issues	1	4	3	2	2	1	5	1	1	5	2	1	1	1	1	4	3	2	2	5	2	3	1	3	4	1	2	2	3	3	2	3	1	2	2	1	5	3	2
19	Urban	70000	1		1	Mobile, Laptop	Wi-fi, Telephone line - ADSL	No	Ability to stay at home	Reduced interaction with patients, Internet problems	4	2	4	5	3	3	2	4	3	3	4	3	5	5	4	3	3	4	4	4	3	5	4	4	5	4	3	3	3	3	3	4	4	3	3	2	3	3	3
21	Urban	70000	1		3	Mobile	Telephone line - ADSL, Mobile data	No	Ability to stay at home, Comfortable	Reduced interaction with patients, Poor learning condition at home, Lack of self-discipline, Social isolation, Internet problems, Technical issues, Poor interaction with facilitators	1	5	2	2	2	1	5	3	2	4	1	1	1	1	1	1	3	5	1	4	1	3	3	2	2	2	5	3	5	5	5	3	4	1	5	5	5	5	5
19	Urban	25000	1		1	Mobile	Wi-fi	No	Ability to stay at home, Comfortable, Reduce cost of accommodation and transportation	Reduced interaction with patients, Lack of self-discipline, Social isolation, Internet problems	3	3	4	4	3	3	4	3	3	4	3	3	3	3	3	2	2	3	3	3	3	3	3	3	3	3	2	3	2	3	2	3	3	3	4	3	2	3	4
22	Urban	50	1		4	Mobile, Laptop	Wi-fi, Mobile data	No	Ability to record a meeting	Poor learning condition at home, Lack of self-discipline, Internet problems, Technical issues	3	4	4	4	4	4	5	5	4	4	3	3	4	5	4	4	3	3	3	4	4	4	5	5	5	3	3	4	3	3	4	3	3	3	4	3	4	4	1
22	Rural	40000	1		4	Mobile	Wi-fi	No	Reduce cost of accommodation and transportation	Reduced interaction with patients, Poor learning condition at home, Lack of self-discipline, Social isolation, Internet problems, Technical issues, Poor interaction with facilitators	1	4	4	1	1	1	5	4	1	1	3	1	3	1	1	4	3	3	3	3	3	3	4	2	3	3	3	4	3	3	3	3	3	3	3	1	4	3	3
20	Urban	50000	1		1	Laptop	Wi-fi	No	Ability to stay at home, Comfortable	Reduced interaction with patients, Internet problems	5	5	5	5	5	5	5	5	5	1	5	1	5	5	5	5	5	3	4	3	3	4	4	5	5	5	1	1	1	1	1	5	1	5	1	1	1	1	1
18	Rural	50000	1		1	Mobile	Mobile data	No	Comfortable, Reduce cost of accommodation and transportation	Internet problems, Technical issues	4	3	2	2	3	4	4	4	4	4	4	3	2	3	4	4	2	2	4	3	4	4	3	3	4	4	2	2	2	2	3	3	3	4	3	2	2	2	4
18	Rural	50000	1		1	Mobile	Wi-fi, Mobile data	No	Ability to stay at home, Ability to record a meeting, Reduce cost of accommodation and transportation	Reduced interaction with patients, Internet problems, Technical issues	3	2	3	3	3	2	4	3	3	3	3	3	3	4	3	2	3	4	3	4	3	3	4	4	4	3	3	2	2	3	2	3	4	3	2	2	3	3	2
19	Urban	100000	1		1	Mobile, Laptop	Wi-fi, Mobile data	No	Ability to stay at home, Classes's interactivity, Comfortable, Remote access, Reduce cost of accommodation and transportation	Reduced interaction with patients, Poor learning condition at home, Internet problems, Technical issues	2	3	3	2	3	3	5	3	2	3	5	3	3	5	3	2	2	3	4	3	3	5	5	5	5	4	3	3	2	2	3	2	3	4	3	4	4	4	4
19	Rural	40000	1		1	Mobile	Mobile data	No	Ability to stay at home	Reduced interaction with patients, Internet problems	2	5	2	1	1	3	5	2	1	4	3	2	2	2	4	4	4	5	1	5	2	3	3	4	5	4	3	4	3	4	4	3	5	3	3	5	3	4	5
22	Urban	50000	1		3	Mobile, Laptop	Wi-fi, Mobile data	No	Ability to stay at home, Reduce cost of accommodation and transportation	Reduced interaction with patients, Poor learning condition at home, Internet problems, Poor interaction with facilitators	3	4	2	2	4	2	5	3	4	2	5	3	4	2	2	4	3	4	3	3	2	2	4	3	5	3	5	4	4	4	4	2	3	2	5	1	5	5	5
19	Urban	20000	1		1	Mobile, Laptop	Wi-fi, Mobile data	No	Ability to record a meeting, Reduce cost of accommodation and transportation	Internet problems, Technical issues	3	2	2	3	3	1	2	4	4	5	4	3	4	3	3	2	2	4	3	3	3	4	4	4	4	4	1	3	3	3	2	4	3	4	3	1	1	2	2
21	Urban	40000	1		3	Mobile, Laptop	Wi-fi	No	Ability to stay at home, Comfortable, Reduce cost of accommodation and transportation	Reduced interaction with patients, Poor learning condition at home, Lack of self-discipline, Internet problems, Poor interaction with facilitators	3	3	2	2	2	3	5	3	3	3	3	2	2	2	2	3	3	4	2	4	3	4	2	3	4	2	3	3	4	3	3	3	4	3	4	2	3	3	2
20	Urban	30000	1		1	Mobile	Wi-fi	No	Ability to stay at home	Poor learning condition at home	1	3	2	1	5	1	5	3	3	5	4	3	2	3	2	3	2	3	1	5	4	4	2	2	5	4	2	3	2	3	2	1	1	3	3	3	2	3	2
19	Urban	50000	1		1	Mobile, Laptop	Wi-fi	No	Ability to stay at home, Ability to record a meeting	Reduced interaction with patients, Internet problems, Poor interaction with facilitators	2	3	3	3	3	1	5	4	4	4	3	2	4	2	3	2	2	2	4	2	4	4	4	3	2	3	4	4	3	4	3	2	4	2	3	3	3	2	2
19	Rural	40000	1		1	Mobile	Wi-fi	No	Ability to stay at home, Ability to record a meeting, Reduce cost of accommodation and transportation	Poor learning condition at home, Internet problems, Technical issues	3	2	3	1	2	2	5	3	4	3	3	3	3	2	2	4	3	3	2	3	4	3	1	2	2	3	3	3	3	3	3	3	3	4	4	2	2	2	1
20	Urban	100000	1		1	Mobile	Wi-fi	No	Ability to stay at home, Ability to record a meeting, Reduce cost of accommodation and transportation	Reduced interaction with patients, Internet problems, Technical issues	3	4	2	1	2	3	4	2	3	4	2	2	3	3	2	3	2	3	3	2	4	3	2	3	4	1	3	4	3	3	3	2	1	3	4	2	4	3	3
18	Urban	30000	1		1	Mobile, Laptop	Wi-fi, Mobile data	No	Ability to stay at home, Ability to record a meeting, Reduce cost of accommodation and transportation	Reduced interaction with patients, Social isolation, Technical issues	5	3	2	3	3	3	5	5	1	1	4	3	4	4	4	3	2	1	5	3	4	5	5	5	5	5	1	4	1	2	2	5	1	4	1	1	1	1	4
18	Urban	0	1		1	Mobile, Laptop, Tablet	Wi-fi, Mobile data	No	Ability to stay at home, Reduce cost of accommodation and transportation	Reduced interaction with patients, Poor learning condition at home, Lack of self-discipline, Internet problems, Technical issues, Poor interaction with facilitators	1	1	1	1	1	1	5	1	1	1	1	1	1	1	1	5	5	1	3	1	2	1	1	3	4	1	5	3	5	5	5	1	1	2	1	3	3	4	4
20	Urban	0	1		2	Mobile	Mobile data	No	Ability to stay at home	Reduced interaction with patients, Poor learning condition at home, Lack of self-discipline, Social isolation, Internet problems, Technical issues, Poor interaction with facilitators	1	4	2	2	2	1	5	3	3	3	3	3	3	1	2	3	5	3	3	3	3	3	2	3	2	2	4	3	3	3	3	4	4	3	4	2	4	3	2
20	Urban	50	1		2	Mobile, Laptop	Wi-fi	No	Ability to record a meeting, Remote access	Internet problems, Technical issues, Poor interaction with facilitators	3	3	2	3	2	1	5	2	2	3	4	2	2	2	2	3	3	3	2	2	3	3	4	5	4	3	3	3	2	3	4	2	3	4	3	3	4	3	3
20	Urban	25000	1		1	Mobile	Wi-fi	No	Ability to stay at home	Poor learning condition at home, Internet problems	5	5	4	1	2	1	5	2	3	2	1	1	1	1	2	2	3	4	5	3	4	4	3	2	3	4	4	4	2	5	4	3	3	2	4	5	5	4	5
19	Urban	30000	1		1	Mobile	Telephone line - ADSL, Mobile data	No	Ability to stay at home, Reduce cost of accommodation and transportation	Poor learning condition at home, Internet problems, Technical issues	3	4	3	3	3	3	4	3	3	4	3	3	3	3	3	3	3	3	3	3	3	3	3	3	3	3	3	3	3	3	3	3	3	3	3	3	3	3	3
20	Urban	20000	1		1	Mobile	Wi-fi, Mobile data	Yes	Classes's interactivity	Reduced interaction with patients, Poor learning condition at home, Internet problems, Technical issues	2	4	4	3	2	3	4	3	3	5	3	3	3	3	2	3	4	3	3	4	2	4	3	3	3	5	3	2	3	3	3	3	3	3	3	3	3	3	2
20	Urban	35000	1		2	Mobile, Laptop	Wi-fi, Mobile data	No	Ability to stay at home, Ability to record a meeting, Reduce cost of accommodation and transportation	Internet problems, Technical issues	2	3	1	1	3	1	4	3	3	4	2	1	1	1	2	4	2	4	4	3	2	3	2	4	3	3	4	3	3	4	4	2	3	3	2	2	4	3	4
20	Rural	50000	1		2	Mobile, Laptop	Wi-fi, Mobile data	No	Ability to stay at home, Ability to record a meeting, Reduce cost of accommodation and transportation	Reduced interaction with patients, Poor learning condition at home, Internet problems, Poor interaction with facilitators	3	4	2	1	1	2	4	3	3	5	2	2	2	1	3	2	2	2	2	4	4	3	5	4	3	4	3	3	2	2	4	3	3	2	4	2	2	2	2
20	Urban	50000	1		2	Mobile	Wi-fi	No	Ability to stay at home, Comfortable	Reduced interaction with patients, Poor learning condition at home, Social isolation, Internet problems, Technical issues	3	3	2	2	2	3	5	4	3	4	4	2	2	2	3	4	4	4	3	2	4	3	4	4	4	3	4	4	2	2	2	3	1	4	2	3	4	5	4
21	Urban	35000	1		2	Mobile	Wi-fi	Yes	Reduce cost of accommodation and transportation	Reduced interaction with patients, Internet problems, Technical issues, Poor interaction with facilitators	4	3	2	3	3	3	2	3	4	5	5	3	3	2	3	3	2	3	3	4	3	3	4	4	4	4	2	2	2	3	2	4	4	3	3	2	2	2	2
21	Urban	10000	1		3	Laptop	Wi-fi	No	Ability to stay at home	Reduced interaction with patients, Internet problems, Technical issues, Poor interaction with facilitators	1	3	2	1	2	1	4	4	2	2	3	2	2	2	3	4	3	3	3	4	4	4	2	4	4	3	2	3	3	3	3	2	2	2	3	3	3	3	3
19	Urban	40000	1		1	Mobile, Laptop	Telephone line - ADSL	No	Classes's interactivity, Comfortable	Reduced interaction with patients, Internet problems, Technical issues	4	1	5	3	1	3	4	4	4	4	4	3	3	4	5	3	3	3	4	2	3	3	4	5	1	3	1	1	1	2	2	3	3	3	2	1	1	1	2
21	Urban	80000	1		3	Mobile, Laptop	Wi-fi, Mobile data	No	Ability to stay at home, Comfortable, Reduce cost of accommodation and transportation	Reduced interaction with patients, Poor learning condition at home, Lack of self-discipline, Social isolation, Internet problems, Technical issues, Poor interaction with facilitators	2	3	2	1	1	2	4	3	2	4	2	2	2	2	2	2	2	2	3	3	2	2	3	2	1	2	2	2	2	4	3	4	1	3	2	2	2	2	2
20	Urban	70000	1		2	Mobile, Laptop	Wi-fi, Mobile data	No	Ability to stay at home, Comfortable	Poor learning condition at home, Internet problems, Technical issues, Poor interaction with facilitators	2	3	2	2	3	1	5	3	1	4	3	2	2	1	2	3	2	3	1	1	2	3	2	4	4	1	5	3	4	5	4	3	3	2	2	4	3	2	3
20	Rural	20000	1		3	Mobile, Laptop	Wi-fi, Mobile data	No	Ability to stay at home, Ability to record a meeting, Comfortable, Reduce cost of accommodation and transportation	Reduced interaction with patients, Social isolation, Internet problems, Technical issues, Poor interaction with facilitators	2	3	2	1	2	2	5	3	1	3	1	1	2	1	3	3	2	3	3	3	3	3	2	3	3	3	2	3	2	2	1	5	3	3	1	5	3	3	3
22	Urban	50000	1		3	Laptop	Wi-fi	No	Reduce cost of accommodation and transportation	Technical issues	3	3	4	2	2	2	4	3	2	5	4	2	2	2	2	5	3	4	2	3	3	4	1	2	3	3	2	3	2	3	2	3	2	2	1	3	4	4	5
19	Urban	20000	1		1	Mobile	Mobile data	No	Ability to stay at home	Reduced interaction with patients, Internet problems, Technical issues	3	3	2	3	2	4	3	3	4	3	1	1	3	2	2	4	3	3	3	2	3	3	2	3	3	3	3	4	4	3	3	2	1	3	2	4	4	4	5
19	Urban	70000	1		1	Mobile, Laptop	Wi-fi	No	Ability to stay at home, Ability to record a meeting	Reduced interaction with patients, Poor learning condition at home, Internet problems, Technical issues	2	3	2	2	2	2	4	3	2	3	3	3	3	3	3	4	3	4	2	3	3	4	4	3	4	3	3	4	4	4	3	3	2	3	3	2	3	3	2
21	Rural	50000	1		1	Mobile	Wi-fi, Mobile data	No	Classes's interactivity	Poor learning condition at home, Internet problems, Technical issues	1	5	3	3	2	1	5	1	2	3	3	2	1	2	3	4	3	3	1	1	3	3	3	3	3	2	2	2	5	3	3	4	3	3	3	3	3	3	4
19	Urban	80000	1		1	Mobile, Laptop	Wi-fi	No	Ability to stay at home, Ability to record a meeting	Internet problems, Poor interaction with facilitators	3	4	1	2	2	3	5	2	2	4	3	2	3	2	4	4	1	4	3	4	4	3	1	2	4	2	4	3	4	5	4	2	2	3	2	3	3	4	4
21	Urban	80000	1		1	Mobile, Laptop	Wi-fi	No	Ability to stay at home, Ability to record a meeting	Internet problems	3	4	2	2	2	3	4	3	4	4	3	2	3	3	4	4	2	4	3	4	4	3	2	3	4	3	3	3	4	4	4	2	2	3	2	3	4	4	3
20	Urban	100000	1		1	Mobile, Laptop	Wi-fi	No	Ability to record a meeting, Reduce cost of accommodation and transportation	Reduced interaction with patients, Lack of self-discipline, Internet problems, Poor interaction with facilitators	5	3	2	2	2	3	5	4	3	3	3	4	2	3	4	5	5	3	2	2	2	2	4	4	4	2	5	4	5	4	4	2	2	4	2	1	3	3	3
22	Urban	50000	3		4	Laptop	Wi-fi	No	Reduce cost of accommodation and transportation	Social isolation	4	3	3	4	3	3	4	4	3	1	2	2	2	1	1	5	5	3	3	3	3	3	3	3	3	3	4	3	3	4	3	3	3	3	3	2	3	2	3
22	Urban	50000	3		4	Laptop	Wi-fi	No	Reduce cost of accommodation and transportation	Social isolation	4	3	3	4	3	3	4	4	3	1	2	2	2	1	1	5	5	3	3	3	3	3	3	3	3	3	4	3	3	4	3	3	3	3	3	2	3	2	3
20	Urban	200000	4		2	Mobile, Laptop	Telephone line - ADSL	No	Reduce cost of accommodation and transportation	Internet problems, Technical issues	3	5	2	2	1	3	5	1	3	3	2	1	1	1	1	5	5	3	3	3	2	2	3	2	2	1	5	5	5	5	5	2	3	2	1	3	5	5	5
22	Rural	30000	1		2	Mobile	Wi-fi, Mobile data	No	Ability to stay at home, Ability to record a meeting, Reduce cost of accommodation and transportation	Poor learning condition at home, Internet problems	2	3	2	2	2	3	5	2	2	4	2	1	3	3	1	5	2	4	2	5	2	3	4	4	4	3	4	2	4	3	4	2	4	4	3	1	3	3	3
22	Rural	40000	1		2	Mobile, Laptop	Wi-fi	No	Ability to stay at home, Ability to record a meeting, Comfortable, Reduce cost of accommodation and transportation	Lack of self-discipline, Social isolation, Internet problems	3	3	3	4	2	3	4	4	3	4	4	3	3	2	4	2	2	3	3	3	3	4	4	3	4	3	2	2	1	2	1	5	4	3	2	3	2	3	2
23	Urban	50000	1		2	Mobile, Tablet	Wi-fi	No	Ability to stay at home	Poor learning condition at home, Internet problems, Technical issues, Poor interaction with facilitators	3	4	3	5	5	2	5	3	2	4	1	1	1	3	2	4	3	5	2	3	2	4	4	3	3	3	3	3	3	3	3	3	3	3	3	3	3	3	3
23	Urban	50000	1		2	Mobile, Tablet	Wi-fi	No	Ability to stay at home	Poor learning condition at home, Internet problems, Technical issues, Poor interaction with facilitators	3	4	3	5	5	2	5	3	2	4	1	1	1	3	2	4	3	5	2	3	2	4	4	3	3	3	3	3	3	3	3	3	3	3	3	3	3	3	3
21	Urban	50000	1		2	Mobile, Laptop	Wi-fi	No	Ability to stay at home, Classes's interactivity, Reduce cost of accommodation and transportation	Internet problems, Technical issues, Poor interaction with facilitators	3	3	1	3	3	3	5	3	4	3	3	2	3	3	3	3	3	5	4	5	4	3	5	3	3	2	2	2	1	2	1	5	1	4	1	3	3	3	3
23	Urban	50000	1		2	Mobile, Tablet	Wi-fi	No	Comfortable, Reduce cost of accommodation and transportation	Reduced interaction with patients, Poor learning condition at home, Social isolation, Internet problems, Technical issues, Poor interaction with facilitators	1	3	3	3	3	3	3	3	3	3	3	3	3	3	3	3	3	3	3	3	3	3	3	3	3	3	3	3	3	3	3	3	3	3	3	3	3	3	3
21	Urban	100000	1		2	Mobile, Laptop	Wi-fi, Mobile data	No	Ability to stay at home, Ability to record a meeting, Reduce cost of accommodation and transportation	Reduced interaction with patients, Poor learning condition at home, Internet problems, Technical issues, Poor interaction with facilitators	3	3	2	5	2	4	4	3	2	5	4	3	3	4	3	2	1	3	3	5	3	3	4	5	5	5	1	4	1	1	1	4	5	4	1	1	4	3	1
20	Urban	50000	1		2	Mobile, Laptop, Tablet	Wi-fi	No	Ability to stay at home	Reduced interaction with patients, Poor learning condition at home, Internet problems, Technical issues, Poor interaction with facilitators	1	3	1	1	2	1	5	3	5	1	2	1	1	1	1	5	3	3	3	2	4	3	4	5	5	1	5	1	2	5	5	2	1	2	2	5	5	3	5
22	Urban	45000	1		2	Mobile, Laptop	Wi-fi	Yes	Ability to stay at home, Ability to record a meeting, Comfortable, Reduce cost of accommodation and transportation	Reduced interaction with patients, Social isolation, Internet problems, Poor interaction with facilitators	1	4	3	2	2	1	5	3	3	4	2	1	2	1	2	3	1	4	1	5	2	4	5	5	4	1	2	4	3	3	3	3	3	3	1	4	5	5	1
21	Rural	50000	1		2	Mobile	Wi-fi	No	Ability to stay at home	Internet problems, Technical issues, Poor interaction with facilitators	2	2	2	3	3	2	4	2	3	3	2	2	2	2	2	3	2	3	3	4	3	2	3	2	3	2	3	4	4	4	3	2	1	2	3	4	4	4	3
22	Urban	20000	1		2	Mobile, Laptop	Wi-fi	No	Ability to record a meeting, Comfortable, Reduce cost of accommodation and transportation	Reduced interaction with patients, Poor learning condition at home, Lack of self-discipline, Internet problems, Poor interaction with facilitators	4	4	4	3	4	5	5	5	5	3	3	3	4	3	3	4	3	3	3	4	3	3	3	3	4	4	3	4	3	4	3	3	4	3	4	3	3	4	3
22	Urban	20000	1		2	Mobile, Laptop	Wi-fi	No	Ability to record a meeting, Comfortable, Reduce cost of accommodation and transportation	Reduced interaction with patients, Poor learning condition at home, Lack of self-discipline, Internet problems, Poor interaction with facilitators	4	4	4	3	4	5	5	5	5	3	3	3	4	3	3	4	3	3	3	4	3	3	3	3	4	4	3	4	3	4	3	3	4	3	4	3	3	4	3
21	Urban	35000	4		3	Mobile, Laptop	Wi-fi	No	Ability to stay at home, Classes's interactivity	Poor learning condition at home, Internet problems, Technical issues	4	3	3	3	4	2	4	3	3	4	4	3	2	2	3	3	4	4	2	4	4	3	3	4	3	4	3	3	2	4	2	4	5	3	2	2	4	5	5
22	Urban	50000	4		3	Mobile, Laptop	Wi-fi	No	Classes's interactivity	Internet problems	3	3	5	4	3	3	5	4	4	3	4	2	3	2	3	3	4	3	3	4	3	4	3	3	5	4	2	3	2	3	3	3	1	4	2	2	1	3	1
22	Urban	50000	4		3	Mobile, Laptop	Wi-fi	No	Classes's interactivity	Internet problems	3	3	5	4	3	3	5	4	4	3	4	2	3	2	3	3	4	3	3	4	3	4	3	3	5	4	2	3	2	3	3	3	1	4	2	2	1	3	1
22	Urban	60000	4		3	Mobile, Laptop	Wi-fi, Mobile data	No	Ability to stay at home, Ability to record a meeting	Poor learning condition at home, Internet problems, Technical issues, Poor interaction with facilitators	2	3	2	3	3	3	1	4	2	2	4	1	2	1	2	3	3	3	3	5	3	3	2	4	4	3	2	2	4	2	2	3	4	3	2	2	3	3	2
21	Rural	40000	4		3	Mobile, Laptop	Wi-fi, Mobile data	No	Ability to stay at home	Technical issues	1	3	1	1	1	1	3	3	3	3	3	3	3	3	3	3	3	3	3	3	3	3	3	3	3	3	3	3	3	3	3	3	3	3	3	3	3	3	3
21	Urban	50	4		3	Mobile, Laptop	Wi-fi	No	Ability to stay at home, Ability to record a meeting	Poor learning condition at home, Internet problems	1	5	2	2	2	2	5	2	3	5	4	1	1	2	2	2	5	3	3	4	3	3	2	4	3	2	3	3	3	5	5	1	5	1	1	5	5	3	3
22	Urban	50000	4		3	Computer	Wi-fi	Yes	Ability to stay at home	Reduced interaction with patients, Poor learning condition at home, Internet problems, Technical issues	3	3	3	2	3	2	4	3	3	3	4	3	2	3	2	3	3	5	4	3	4	4	3	4	3	3	2	4	3	3	3	2	4	3	2	4	3	2	4
21	Urban	40000	4		3	Mobile, Laptop	Wi-fi	No	Ability to record a meeting	Reduced interaction with patients, Internet problems, Poor interaction with facilitators	2	3	2	2	1	1	4	4	4	5	3	3	3	2	3	3	2	2	3	2	4	4	3	2	4	3	1	1	1	2	2	3	5	3	4	1	1	1	1
22	Rural	30000	4		3	Mobile	Wi-fi	No	Reduce cost of accommodation and transportation	Reduced interaction with patients	3	2	3	3	3	1	4	3	3	4	3	2	2	2	2	3	4	3	3	2	3	4	3	3	4	3	2	3	3	3	3	3	3	4	3	3	3	2	3
21	Urban	50000	4		3	Laptop	Wi-fi	No	Ability to stay at home, Comfortable	Reduced interaction with patients, Poor learning condition at home	3	5	1	2	4	3	4	3	3	4	4	4	5	5	5	5	5	5	5	4	3	2	3	3	3	4	3	4	3	2	3	2	3	3	4	3	3	3	4
21	Urban	30000	4		3	Mobile, Laptop	Wi-fi	No	Ability to stay at home	Poor interaction with facilitators	1	2	1	1	2	3	5	3	3	5	3	3	3	2	3	5	5	3	3	3	3	3	5	3	5	3	4	3	4	4	4	4	4	3	4	4	3	4	3
30	Urban	50000	4		3	Mobile	Wi-fi	No	Ability to stay at home, Reduce cost of accommodation and transportation	Internet problems, Technical issues	3	1	2	3	3	2	4	4	4	4	3	3	3	1	1	4	1	2	4	3	3	4	4	3	4	3	4	3	1	4	2	4	3	4	2	4	4	3	3
20	Urban	70000	4		3	Mobile	Wi-fi	Yes	Ability to stay at home, Comfortable, Reduce cost of accommodation and transportation	Internet problems	3	3	3	3	3	5	5	4	4	5	5	3	4	4	3	3	4	2	4	3	4	4	4	4	4	4	1	2	1	2	2	4	1	4	3	3	3	2	3
20	Urban	21000	4		3	Mobile	Mobile data	No	Ability to stay at home, Comfortable	Reduced interaction with patients, Internet problems, Technical issues	2	3	2	2	3	3	4	3	3	3	3	3	2	2	3	3	3	4	3	2	2	4	4	5	5	3	3	3	3	3	3	4	5	3	4	2	4	4	2
20	Urban	50000	4		3	Mobile	Wi-fi	No	Ability to record a meeting	Internet problems	1	3	5	5	4	2	3	3	2	2	2	3	3	1	3	2	5	3	2	3	2	3	2	3	3	2	5	3	5	5	4	1	1	1	2	5	5	5	5
22	Rural	50000	4		3	Mobile	Wi-fi	No	Ability to stay at home, Reduce cost of accommodation and transportation	Internet problems, Technical issues, Poor interaction with facilitators	2	3	3	3	3	2	4	2	2	3	3	2	3	3	3	3	3	3	3	4	3	3	3	3	3	3	2	3	3	4	3	3	3	2	3	3	3	3	3
22	Rural	50000	4		3	Mobile, Laptop	Wi-fi, Mobile data	No	Ability to stay at home, Comfortable	Social isolation, Internet problems, Technical issues	3	2	3	3	4	2	4	3	4	3	3	2	3	4	4	4	4	3	3	3	3	3	3	3	2	3	3	4	4	3	3	3	2	3	3	2	2	3	3
21	Urban	50000	4		3	Mobile, Laptop	Wi-fi	No	Ability to stay at home, Classes's interactivity, Reduce cost of accommodation and transportation	Internet problems, Technical issues, Poor interaction with facilitators	3	3	1	3	3	3	5	3	4	3	3	2	3	3	3	3	3	5	4	5	4	3	5	3	3	2	2	2	1	2	1	5	1	4	1	3	3	3	3
22	Urban	40000	4		3	Laptop	Wi-fi	No	Ability to stay at home, Comfortable, Reduce cost of accommodation and transportation	Reduced interaction with patients, Internet problems, Technical issues	3	3	3	3	3	4	4	3	1	3	3	3	4	3	4	3	3	4	3	3	3	3	3	3	3	3	3	3	3	3	3	3	3	3	3	3	3	3	3
22	Urban	40000	4		3	Laptop	Wi-fi	No	Ability to stay at home, Comfortable, Reduce cost of accommodation and transportation	Reduced interaction with patients, Internet problems, Technical issues	3	3	3	3	3	3	3	3	3	3	3	4	3	3	3	4	3	3	3	3	3	3	3	3	3	5	1	1	1	3	3	3	3	1	5	3	3	3	3
22	Rural	30000	4		3	Mobile	Wi-fi	No	Reduce cost of accommodation and transportation	Reduced interaction with patients	3	3	3	4	3	3	4	3	3	3	2	2	3	2	3	2	3	2	3	2	4	3	3	3	3	2	2	3	2	2	3	2	2	3	3	2	3	3	3
21	Urban	40000	4		3	Mobile, Laptop	Wi-fi, Mobile data	No	Ability to stay at home, Ability to record a meeting, Comfortable, Reduce cost of accommodation and transportation	Reduced interaction with patients, Poor learning condition at home, Technical issues, Poor interaction with facilitators	2	4	2	1	2	3	4	4	4	4	2	2	2	1	2	3	2	4	2	5	3	3	4	1	3	5	3	4	2	4	4	3	5	1	3	1	3	4	1
22	Urban	20000	4		3	Mobile, Laptop	Wi-fi	No	Ability to stay at home, Remote access	Reduced interaction with patients, Poor learning condition at home, Social isolation, Internet problems	4	3	3	4	3	3	4	3	3	3	3	4	3	4	4	3	4	3	3	4	3	4	4	3	4	3	3	3	3	3	3	3	3	3	4	3	4	3	4
21	Urban	50000	4		3	Laptop	Wi-fi	No	Ability to stay at home, Classes's interactivity	Poor learning condition at home	4	4	4	3	4	4	5	4	4	3	4	4	4	3	3	4	4	3	4	4	3	4	3	4	4	4	3	3	4	4	3	3	2	4	2	2	3	2	3
20	Urban	50000	4		3	Mobile, Laptop, Tablet	Wi-fi	No	Ability to stay at home	Reduced interaction with patients, Internet problems, Poor interaction with facilitators	1	3	1	1	1	2	5	1	1	1	1	1	1	1	2	5	2	1	2	5	3	2	1	5	5	1	1	3	5	5	5	1	1	1	1	3	5	3	4
21	Urban	50000	4		3	Laptop	Wi-fi	Yes	Classes's interactivity	Technical issues	3	4	3	4	4	4	4	4	4	4	4	4	4	5	4	5	4	5	4	4	4	5	5	4	4	4	4	5	5	5	4	5	5	4	4	4	4	4	4
22	Urban	50000	4		3	Mobile	Wi-fi	Yes	Ability to stay at home, Comfortable, Reduce cost of accommodation and transportation	Poor learning condition at home, Social isolation, Internet problems, Technical issues, Poor interaction with facilitators	4	4	3	3	2	4	4	3	3	3	2	3	2	5	3	4	2	4	3	4	3	3	4	3	3	3	4	3	4	4	4	3	3	3	2	3	3	3	2
23	Urban	15000	4		3	Mobile	Wi-fi	Yes	Classes's interactivity, Reduce cost of accommodation and transportation	Internet problems, Technical issues, Poor interaction with facilitators	3	3	3	3	4	4	3	3	3	3	3	3	3	3	3	3	5	4	3	3	3	3	3	2	3	4	3	4	3	4	3	3	4	3	3	4	4	4	4
21	Urban	30000	1		3	Mobile, Laptop	Wi-fi, Mobile data	No	Ability to stay at home, Ability to record a meeting	Reduced interaction with patients, Poor learning condition at home, Internet problems, Technical issues	3	3	4	2	3	2	5	4	3	4	3	3	3	2	2	3	3	4	2	3	4	4	4	3	4	4	4	2	2	2	2	4	4	3	4	2	3	2	3
22	Urban	50000	1		3	Mobile, Laptop	Telephone line - ADSL, Mobile data	No	Ability to stay at home, Ability to record a meeting, Reduce cost of accommodation and transportation	Reduced interaction with patients, Social isolation, Internet problems, Technical issues	3	4	2	2	3	2	5	2	3	2	3	3	3	2	2	4	4	3	2	2	2	3	2	2	5	3	5	4	4	4	4	3	3	3	3	5	5	5	5
22	Urban	50000	1		3	Mobile, Laptop	Wi-fi, Mobile data	Yes	Ability to stay at home, Ability to record a meeting, Comfortable, Reduce cost of accommodation and transportation, Manage time	Reduced interaction with patients, Poor learning condition at home, Lack of self-discipline, Social isolation, Internet problems, Technical issues, Poor interaction with facilitators, ineffective IPR with teachers and friends	4	3	4	3	2	2	1	3	3	4	4	3	2	1	3	4	4	3	3	5	3	1	1	3	2	4	2	1	2	4	3	4	1	2	1	4	2	1	1
21	Urban	80000	1		3	Mobile, Laptop	Wi-fi	No	Ability to stay at home, Classes's interactivity, Comfortable, Reduce cost of accommodation and transportation	Reduced interaction with patients, Internet problems, Technical issues	4	2	4	3	4	3	4	5	4	4	4	4	4	4	3	2	2	4	4	2	4	4	4	5	4	4	2	2	2	2	2	2	4	4	4	2	4	2	2
22	Urban	25000	1		4	Mobile, Laptop	Wi-fi, Mobile data	No	Ability to stay at home, Ability to record a meeting, Comfortable, Remote access, Reduce cost of accommodation and transportation	Reduced interaction with patients, Lack of self-discipline, Social isolation, Internet problems, Technical issues, Poor interaction with facilitators	4	2	3	3	2	3	5	5	4	4	3	3	4	1	3	3	2	2	4	4	5	3	4	3	4	4	3	2	2	2	2	3	2	3	4	2	2	3	2
21	Urban	30000	1		3	Laptop	Wi-fi	No	Ability to stay at home, Reduce cost of accommodation and transportation	Reduced interaction with patients, Internet problems, Technical issues	3	5	3	1	3	2	5	3	3	1	2	2	2	2	3	4	5	5	5	5	3	5	1	5	5	2	2	2	2	5	1	4	2	1	4	1	1	4	5
21	Urban	10000	1		3	Mobile	Wi-fi	No	Ability to stay at home	Reduced interaction with patients, Poor learning condition at home, Internet problems, Technical issues, Poor interaction with facilitators	3	3	2	1	2	1	4	3	2	4	2	2	2	1	2	2	3	3	2	4	3	3	2	2	2	2	2	2	3	3	4	1	3	2	3	3	2	2	2
20	Rural	30000	1		3	Laptop	Wi-fi	No	Ability to stay at home	Reduced interaction with patients, Poor learning condition at home, Internet problems, Technical issues, Poor interaction with facilitators	3	4	4	2	5	1	5	2	1	1	3	2	3	1	1	5	4	3	3	5	4	4	1	5	5	1	4	4	5	5	5	1	3	1	4	5	5	4	3
22	Urban	50000	1		3	Mobile, Laptop	Wi-fi, Mobile data	No	Ability to stay at home, Ability to record a meeting	Reduced interaction with patients, Poor learning condition at home, Lack of self-discipline, Social isolation, Internet problems, Technical issues, Poor interaction with facilitators	3	3	3	2	3	1	5	3	3	3	3	2	4	3	4	3	3	3	2	2	3	3	3	3	3	3	2	3	2	3	2	3	1	3	3	3	2	2	2
22	Urban	30000	1		3	Mobile, Laptop	Wi-fi, Mobile data	No	Ability to stay at home, Reduce cost of accommodation and transportation	Reduced interaction with patients, Poor learning condition at home, Social isolation, Internet problems, Technical issues, Poor interaction with facilitators	2	2	1	4	1	4	5	3	2	5	3	1	4	2	1	4	1	5	4	4	5	5	5	5	5	5	4	5	5	5	4	5	5	3	4	1	4	2	2
22	Urban	40000	4		3	Laptop	Wi-fi	No	Ability to stay at home, Comfortable, Reduce cost of accommodation and transportation	Reduced interaction with patients, Internet problems, Technical issues	3	3	3	3	3	3	3	3	3	3	3	4	3	3	3	4	3	3	3	3	3	3	3	3	3	5	1	1	1	3	3	3	3	1	5	3	3	3	3
19	Urban	40000	2		2	Mobile, Laptop	Wi-fi	No	Ability to stay at home, Comfortable	Reduced interaction with patients, Internet problems, Technical issues	2	3	2	4	3	3	4	3	2	4	4	2	2	3	3	3	2	3	2	4	3	4	3	5	3	3	3	3	3	4	3	3	3	3	2	4	3	2	2
20	Rural	50000	2		2	Mobile	Wi-fi	No	Ability to record a meeting, Comfortable	Internet problems, Technical issues, Poor interaction with facilitators	2	3	3	4	3	1	5	4	3	3	4	4	2	2	2	4	2	4	3	4	4	4	4	4	4	2	3	3	3	2	3	3	4	3	3	3	3	3	2
19	Urban	70000	2		1	Laptop	Wi-fi	No	Ability to stay at home	Technical issues	1	4	1	1	1	1	5	2	1	2	1	1	3	1	1	3	3	5	3	1	3	3	2	3	5	1	3	3	2	4	3	1	1	1	1	5	3	3	3
20	Urban	20000	2		2	Mobile, Laptop	Wi-fi, Mobile data	No	Ability to stay at home, Ability to record a meeting, Remote access, Reduce cost of accommodation and transportation	Reduced interaction with patients, Lack of self-discipline, Social isolation, Internet problems, Technical issues	3	2	5	1	3	2	4	3	4	4	5	3	3	3	4	3	3	4	5	3	4	5	4	5	5	5	2	3	2	3	3	4	3	2	4	2	3	3	3
19	Rural	100000	2		1	Mobile	Wi-fi	No	Remote access	Internet problems	3	2	3	4	3	1	2	5	3	4	5	2	3	3	4	4	1	5	4	4	3	4	1	4	4	5	3	5	2	2	1	1	2	2	4	3	5	2	5
19	Urban	22222	2		1	Mobile, Laptop	Wi-fi, Mobile data	No	Ability to stay at home, Reduce cost of accommodation and transportation	Internet problems, Technical issues, Poor interaction with facilitators, Eye problem is more likely to occur	3	2	4	2	5	1	5	3	4	5	3	1	2	2	3	5	5	3	1	2	3	3	4	2	2	3	5	3	4	5	5	2	2	1	2	5	5	5	5
20	Urban	40000	2		2	Mobile, Laptop	Wi-fi	No	Comfortable, Reduce cost of accommodation and transportation	Reduced interaction with patients, Internet problems, Technical issues, Poor interaction with facilitators	3	2	5	4	3	5	5	3	4	5	4	3	2	1	3	3	2	4	4	5	4	5	5	5	5	3	2	3	2	5	5	2	1	2	4	3	3	3	2
20	Urban	200000	2		2	Laptop	Wi-fi	Yes	Ability to stay at home, Comfortable, Reduce cost of accommodation and transportation	Reduced interaction with patients, Social isolation, Internet problems, Technical issues	1	5	1	1	1	1	5	1	1	1	1	1	1	1	2	1	3	3	4	5	1	2	1	5	3	1	2	3	1	5	4	3	1	1	1	5	3	3	4
21	Urban	70000	2		2	Laptop	Wi-fi	No	Ability to stay at home	Technical issues, Poor interaction with facilitators	3	2	3	2	2	2	4	3	3	3	2	2	2	2	3	3	2	3	2	2	4	3	3	3	3	3	3	3	2	3	2	2	2	3	4	3	3	4	4
20	Rural	30000	2		2	Laptop	Wi-fi	No	Ability to stay at home, Reduce cost of accommodation and transportation	Reduced interaction with patients, Social isolation, Internet problems, Technical issues	3	3	4	3	3	2	4	4	4	4	3	3	3	3	2	3	3	4	2	2	4	4	2	2	3	3	3	3	3	3	4	2	2	3	2	4	4	4	3
19	Urban	30000	2		1	Mobile	Mobile data	No	Comfortable	Internet problems	2	4	2	2	3	1	5	2	2	4	3	2	2	2	3	4	2	3	3	3	3	3	3	3	4	3	3	3	2	2	2	3	5	4	3	1	2	2	4
19	Urban	80000	2		2	Mobile, Laptop	Wi-fi, Mobile data	No	Ability to stay at home	Reduced interaction with patients, Poor learning condition at home, Social isolation, Internet problems, Technical issues, Poor interaction with facilitators	3	3	4	1	4	4	2	4	3	2	5	4	3	3	3	5	5	4	3	1	3	4	4	4	5	3	2	3	3	4	3	2	3	3	2	3	4	3	1
20	Urban	60000	2		2	Mobile	Wi-fi	No	Ability to stay at home	Internet problems	3	3	3	3	3	2	4	3	1	2	2	2	2	2	3	2	4	3	3	3	3	3	1	3	3	2	3	3	4	4	4	2	5	2	2	4	4	4	2
20	Urban	70000	2		1	Mobile	Wi-fi	No	Ability to record a meeting, Comfortable	Reduced interaction with patients, Poor learning condition at home, Technical issues	4	2	5	1	3	2	5	2	3	5	4	4	5	1	2	4	4	2	4	2	4	4	5	5	5	1	4	2	3	1	3	3	2	3	4	2	2	2	1
21	Urban	50000	2		2	Mobile, Laptop	Wi-fi, Telephone line - ADSL	No	Ability to stay at home, Comfortable	Internet problems, Technical issues	2	3	4	3	4	3	3	3	4	4	3	3	3	3	3	2	2	2	2	4	3	3	2	3	3	3	1	1	1	2	1	4	5	4	5	1	1	2	2
21	Urban	50000	2		2	Laptop	Wi-fi	No	Ability to stay at home, Comfortable	Reduced interaction with patients, Internet problems, Poor interaction with facilitators	5	4	4	2	2	5	4	5	4	4	4	4	4	4	4	3	4	4	4	1	3	3	5	5	4	4	2	1	1	3	1	5	3	3	2	2	2	2	5
18	Urban	30000	2		1	Mobile	Wi-fi	No	Classes's interactivity	Internet problems	4	1	3	3	3	4	4	4	4	4	3	3	3	3	3	2	2	3	3	4	3	3	4	4	4	4	2	2	1	1	1	5	3	4	4	1	3	2	3
21	Urban	50000	2		2	Mobile	Wi-fi, Mobile data	No	Ability to stay at home	Reduced interaction with patients, Poor learning condition at home, Internet problems, Technical issues	2	5	3	1	3	2	5	1	2	3	3	1	2	2	3	3	3	5	2	4	3	3	3	4	3	3	3	3	3	3	4	1	2	3	3	4	5	4	4
21	Rural	50000	2		2	Laptop	Wi-fi	No	Ability to stay at home	Reduced interaction with patients, Social isolation, Internet problems, Technical issues, Poor interaction with facilitators	3	3	5	2	2	2	2	4	3	4	4	3	4	2	3	3	2	3	3	3	4	3	2	4	3	4	2	3	2	3	2	4	3	3	4	2	3	2	4
18	Urban	40000	2		1	Mobile	Wi-fi	No	Ability to stay at home	Internet problems	2	4	2	3	3	2	4	3	4	4	3	3	3	2	2	2	2	4	3	2	4	4	3	3	4	3	2	2	3	4	4	3	1	3	4	4	3	2	4
20	Urban	40000	2		2	Laptop	Wi-fi	No	Ability to stay at home, Remote access, Reduce cost of accommodation and transportation	Reduced interaction with patients, Internet problems, Technical issues, Poor interaction with facilitators	2	1	3	4	4	3	5	4	3	3	4	3	4	4	4	2	3	2	4	5	4	4	4	4	5	2	2	1	1	1	1	5	5	5	4	2	3	1	1
19	Urban	20000	2		2	Mobile, Laptop	Wi-fi	No	Ability to stay at home, Reduce cost of accommodation and transportation	Reduced interaction with patients	3	2	4	2	3	3	3	4	4	4	3	3	3	3	4	2	2	2	3	3	4	4	3	3	3	3	2	1	1	1	1	3	2	3	3	2	2	2	2
21	Urban	30000	2		2	Mobile	Wi-fi	No	Classes's interactivity, Ability to record a meeting, Comfortable	Lack of self-discipline, Internet problems, Technical issues	3	2	3	2	4	4	4	4	3	4	3	3	4	3	3	2	2	3	4	3	4	3	4	4	4	3	2	2	2	2	2	3	2	3	4	2	3	3	2
19	Urban	50000	2		1	Laptop	Wi-fi	No	Ability to stay at home, Classes's interactivity, Ability to record a meeting, Comfortable	Internet problems, Technical issues	4	3	3	2	3	5	2	4	3	4	3	3	4	3	2	2	1	1	3	3	3	3	3	3	4	4	1	2	1	1	1	4	3	4	5	3	2	3	3
19	Rural	30000	2		2	Mobile	Wi-fi	No	Ability to record a meeting	Reduced interaction with patients, Internet problems, Poor interaction with facilitators	2	3	1	1	2	2	4	3	3	2	2	2	3	2	3	3	3	3	2	5	3	3	3	4	4	3	2	3	3	2	2	3	3	3	2	2	2	2	2
20	Urban	100000	2		2	Mobile	Wi-fi	No	Ability to stay at home	Internet problems	3	3	3	4	3	2	5	3	4	3	3	3	3	2	3	3	3	3	2	3	3	4	3	4	4	3	3	3	3	4	3	2	3	3	3	3	2	2	4
20	Urban	30000	2		1	Mobile	Wi-fi	No	Ability to stay at home, Reduce cost of accommodation and transportation	Reduced interaction with patients, Poor learning condition at home, Internet problems, Technical issues	2	4	2	1	2	2	4	3	3	5	2	3	3	2	2	3	2	3	2	5	3	1	2	1	1	3	3	3	2	4	3	3	4	3	4	3	2	2	2
20	Urban	80000	2		1	Mobile	Wi-fi	No	Ability to stay at home	Poor learning condition at home	5	1	5	1	5	5	5	5	5	5	5	5	5	5	5	5	5	5	5	1	5	5	5	5	5	5	1	1	1	1	1	5	5	5	3	3	3	4	3
20	Rural	30000	2		1	Mobile	Wi-fi	No	Ability to stay at home, Reduce cost of accommodation and transportation	Poor learning condition at home, Internet problems	2	4	1	4	2	4	5	1	5	4	3	2	4	3	4	4	4	4	5	1	3	5	1	3	5	1	3	2	2	5	5	2	2	4	2	1	2	4	4
22	Rural	30000	1		4	Mobile, Laptop	Wi-fi, Mobile data	No	Ability to record a meeting, Comfortable	Internet problems, Technical issues, Poor interaction with facilitators	2	2	2	3	2	1	5	2	2	2	2	2	2	2	2	2	1	2	2	5	3	2	3	2	2	2	2	2	2	2	2	2	2	2	2	5	4	4	4
21	Urban	70000	1		2	Laptop	Wi-fi	No	Ability to stay at home, Comfortable, Reduce cost of accommodation and transportation	Technical issues	4	4	2	2	3	3	3	4	4	5	3	4	4	3	3	2	1	3	4	3	3	4	2	4	3	4	1	2	1	1	1	5	3	4	3	2	2	2	2
22	Rural	80000	1		4	Mobile, Laptop	Wi-fi, Mobile data	Yes	Ability to stay at home, Ability to record a meeting, Comfortable	Poor learning condition at home, Lack of self-discipline, Internet problems, Technical issues	4	3	3	3	4	4	5	4	3	4	3	2	2	3	2	2	2	3	3	4	3	2	2	2	3	3	2	3	3	4	4	4	2	3	3	2	2	2	3
20	Urban	35000	1		2	Mobile	Wi-fi	No	Ability to record a meeting	Reduced interaction with patients, Poor interaction with facilitators	1	2	2	1	1	1	5	2	2	3	2	1	2	2	2	3	3	3	2	4	3	3	3	4	4	2	4	3	2	5	3	2	3	1	3	4	3	2	3
21	Urban	80000	1		3	Mobile, Laptop	Wi-fi, Mobile data	No	Ability to stay at home, Comfortable, Remote access, Reduce cost of accommodation and transportation	Reduced interaction with patients, Poor learning condition at home, Lack of self-discipline, Internet problems, Technical issues, Poor interaction with facilitators	2	4	2	1	1	2	5	3	2	3	2	3	2	2	2	4	3	3	2	4	3	3	2	2	4	3	3	4	3	3	4	3	3	3	3	3	4	3	4
20	Rural	50000	1		1	Mobile	Wi-fi	No	Ability to stay at home, Ability to record a meeting, Reduce cost of accommodation and transportation	Reduced interaction with patients, Poor learning condition at home, Internet problems, Technical issues, Poor interaction with facilitators	4	2	5	4	5	3	5	5	5	5	5	5	5	2	4	2	3	2	3	3	3	3	4	3	5	3	3	3	3	1	2	2	2	4	5	1	1	1	2
21	Urban	150000	1		3	Mobile, Laptop	Wi-fi	No	Ability to stay at home, Reduce cost of accommodation and transportation	Reduced interaction with patients, Poor learning condition at home, Lack of self-discipline, Social isolation, Internet problems, Technical issues, Poor interaction with facilitators	2	5	3	2	2	1	5	3	4	4	1	1	2	1	1	5	3	2	1	3	1	3	1	1	1	5	4	5	1	1	3	1	1	1	3	5	1	3	3
19	Urban	30000	2		1	Tablet	Wi-fi	No	Comfortable	Poor learning condition at home	2	5	2	2	1	3	4	3	3	5	1	2	4	2	2	5	5	3	3	4	3	4	4	3	5	2	4	3	4	4	4	2	2	2	3	2	2	2	4
23	Urban	50000	2		2	Laptop	Wi-fi	No	Comfortable	Poor learning condition at home	3	4	3	3	2	4	5	3	3	4	3	2	2	1	2	4	3	4	3	3	4	3	4	2	3	3	2	4	4	4	4	3	3	3	3	3	4	3	4
20	Rural	30000	2		2	Mobile, Laptop	Wi-fi, Mobile data	No	Ability to stay at home, Classes's interactivity, Comfortable	Poor learning condition at home, Internet problems, Technical issues	3	3	3	3	3	2	4	4	4	4	4	3	3	3	3	3	3	3	3	2	3	4	4	3	3	2	2	2	2	2	2	3	3	3	3	3	4	3	3
20	Urban	15000	2		1	Mobile	Wi-fi	No	Reduce cost of accommodation and transportation	Internet problems	4	1	4	2	2	2	5	5	5	5	2	2	3	1	1	5	5	5	5	2	2	3	1	1	5	5	2	1	1	1	1	5	5	5	1	1	5	2	2
20	Urban	15000	2		2	Laptop	Wi-fi	No	Reduce cost of accommodation and transportation	Technical issues	2	3	1	4	3	1	5	3	3	3	3	2	3	2	3	3	5	4	3	5	3	3	3	3	4	3	2	2	3	3	3	3	3	4	3	3	3	3	3
19	Urban	80000	2		1	Mobile	Wi-fi	No	Reduce cost of accommodation and transportation	Internet problems, Technical issues	2	2	2	2	2	2	5	2	4	3	3	2	2	2	2	3	4	4	4	5	4	2	4	4	4	1	5	3	4	4	4	2	4	4	4	2	4	4	4
19	Urban	20000	2		1	Mobile	Wi-fi	No	Ability to stay at home, Reduce cost of accommodation and transportation	Reduced interaction with patients, Poor learning condition at home, Internet problems, Technical issues, Poor interaction with facilitators	2	3	4	4	3	1	5	3	3	2	5	3	1	2	3	4	3	4	4	2	3	3	5	4	4	2	4	4	3	4	4	4	3	2	3	4	5	3	4
18	Urban	30000	2		1	Mobile	Wi-fi	No	Classes's interactivity, Reduce cost of accommodation and transportation	Poor learning condition at home, Internet problems, Technical issues	2	4	3	2	3	2	4	3	3	4	3	3	3	3	3	2	4	3	3	2	4	4	4	4	3	3	2	3	2	2	2	2	4	3	3	3	4	3	2
21	Urban	2	2		2	Mobile	Wi-fi	No	Ability to stay at home	Lack of self-discipline	2	2	3	3	3	3	5	4	4	3	4	2	2	2	4	4	4	4	4	3	4	2	2	4	2	1	2	2	5	4	4	2	4	4	4	2	2	2	2
21	Urban	2	2		2	Mobile	Wi-fi	No	Ability to stay at home	Lack of self-discipline	2	2	3	3	3	3	5	4	4	3	4	2	2	2	4	4	4	4	4	3	4	2	2	4	2	1	2	2	5	4	4	2	4	4	4	2	2	2	2
18	Urban	7000000	2		1	Mobile, Laptop	Wi-fi	No	Comfortable, Reduce cost of accommodation and transportation	Reduced interaction with patients, Internet problems, Technical issues	2	4	2	3	3	3	4	4	3	4	3	2	3	3	3	3	3	5	3	5	3	4	3	5	4	4	3	2	2	2	2	4	3	3	4	3	4	3	3
20	Urban	40000	2		2	Mobile, Laptop	Wi-fi, Mobile data	No	Ability to stay at home	Internet problems	4	4	2	2	3	2	4	3	3	4	3	3	3	2	2	3	2	3	3	4	4	4	2	4	4	2	3	3	3	3	2	3	1	2	2	1	2	2	3
20	Rural	30000	1		1	Mobile	Mobile data	No	Ability to stay at home	Internet problems	2	4	3	3	3	2	5	2	2	2	3	2	3	2	2	2	3	2	2	5	3	4	4	4	5	2	3	3	3	3	3	2	3	2	2	2	2	4	5
24	Rural	60000	2		2	Mobile, Laptop	Wi-fi, Mobile data	No	Ability to stay at home, Ability to record a meeting, Comfortable, Reduce cost of accommodation and transportation	Reduced interaction with patients, Poor learning condition at home, Internet problems	4	2	4	1	2	1	5	5	5	5	5	4	3	3	3	1	2	2	4	3	5	5	5	5	4	5	2	3	1	1	3	5	3	4	4	4	1	1	1
20	Urban	50000	2		1	Laptop	Wi-fi	No	Ability to record a meeting, Reduce cost of accommodation and transportation	Poor learning condition at home, Internet problems, Poor interaction with facilitators	1	5	2	3	1	2	5	3	2	4	4	1	2	1	3	2	3	3	4	5	3	4	4	2	5	2	4	5	4	5	4	2	1	1	1	4	4	5	5
19	Rural	20000	2		1	Mobile	Mobile data	No	Classes's interactivity, Comfortable, Reduce cost of accommodation and transportation	Poor learning condition at home, Internet problems, Technical issues	2	3	4	3	3	1	5	4	5	5	5	3	4	5	4	3	4	3	5	4	4	4	5	5	5	4	4	3	3	3	2	3	4	4	3	3	4	4	3
19	Urban	80000	1		1	Mobile, Laptop	Wi-fi	No	Ability to stay at home, Classes's interactivity, Ability to record a meeting	Reduced interaction with patients, Internet problems, Technical issues	3	3	3	4	3	4	3	3	3	4	3	3	4	3	3	4	3	3	3	3	4	3	4	3	3	3	4	4	3	3	3	3	4	3	3	3	3	4	4
18	Urban	40000	2		1	Mobile, Laptop	Wi-fi	No	Ability to stay at home, Ability to record a meeting, Comfortable, Remote access, Reduce cost of accommodation and transportation	Reduced interaction with patients, Poor learning condition at home, Lack of self-discipline, Internet problems, Technical issues, Poor interaction with facilitators	1	2	1	1	1	3	5	5	1	4	2	2	2	1	1	1	1	3	3	5	2	2	5	1	2	3	1	5	3	3	5	1	5	1	2	3	3	3	1
19	Rural	30000	2		1	Mobile	Wi-fi	No	Ability to stay at home, Comfortable	Internet problems, Poor interaction with facilitators	1	1	1	1	1	1	5	1	1	3	3	2	2	1	3	5	2	3	2	5	3	2	3	2	4	1	3	5	5	2	4	1	1	1	1	1	5	5	4
19	Urban	300000	2		1	Mobile	Wi-fi	No	Ability to stay at home, Ability to record a meeting	Internet problems	4	2	3	5	4	1	3	4	5	3	4	3	5	4	3	2	3	3	2	2	5	3	5	5	5	5	3	1	2	2	3	4	5	5	5	1	2	1	1
20	Urban	200000	2		2	Mobile, Laptop, Tablet	Wi-fi	No	Ability to stay at home, Comfortable, Easy to manage time	Reduced interaction with patients, Technical issues, Poor interaction with facilitators	5	3	5	1	2	5	3	4	3	5	1	3	4	2	4	1	1	2	4	4	5	5	4	5	5	5	1	1	1	1	5	5	5	5	5	3	3	3	2
20	Urban	150000	2		1	Laptop	Wi-fi	No	Ability to stay at home, Classes's interactivity, Reduce cost of accommodation and transportation	Poor learning condition at home, Lack of self-discipline, Social isolation, Internet problems, Technical issues, Poor interaction with facilitators	3	4	5	1	4	4	4	3	3	4	4	3	4	1	3	3	3	3	2	4	3	2	5	4	3	3	4	4	5	4	3	4	3	3	4	3	5	3	3
19	Urban	80000	1		1	Laptop	Wi-fi	No	Comfortable	Internet problems	3	2	4	2	4	3	4	3	4	4	3	3	3	4	4	2	2	4	2	3	3	4	3	2	4	3	2	3	2	4	2	4	4	4	2	2	2	2	4
21	Rural	20000	2		2	Mobile	Mobile data	No	Ability to stay at home	Reduced interaction with patients, Internet problems, Technical issues, Poor interaction with facilitators	2	3	4	2	3	5	5	2	2	5	3	2	4	3	2	1	3	3	4	5	4	5	1	2	5	3	3	2	1	1	1	3	5	4	2	1	5	3	2
18	Urban	200000	2		1	Laptop	Wi-fi	No	Ability to record a meeting	Reduced interaction with patients, Internet problems, Technical issues, Poor interaction with facilitators	3	3	2	3	3	3	3	3	3	3	3	3	3	3	3	3	3	3	3	3	3	3	3	3	3	3	3	3	3	3	3	3	3	3	3	3	3	3	3
20	Urban	15000	2		2	Mobile	Mobile data	No	Ability to stay at home	Reduced interaction with patients, Poor learning condition at home, Lack of self-discipline, Internet problems, Poor interaction with facilitators	3	2	3	1	2	2	5	3	4	5	3	2	2	1	1	4	3	3	2	1	3	3	2	2	4	3	4	4	5	3	5	2	5	1	5	5	3	1	4
20	Urban	50000	2		1	Mobile, Laptop	Wi-fi	No	Ability to stay at home, Reduce cost of accommodation and transportation	Reduced interaction with patients, Poor learning condition at home, Lack of self-discipline, Social isolation, Internet problems, Poor interaction with facilitators	1	5	3	1	1	1	5	3	3	3	1	1	3	1	1	5	3	4	1	5	3	1	4	3	4	3	5	5	5	5	4	3	3	2	1	5	4	4	3
20	Urban	30000	2		2	Mobile	Mobile data	No	Ability to stay at home	All	3	3	4	3	3	2	4	3	4	4	3	3	3	2	3	4	3	3	3	2	3	3	3	4	4	3	3	2	2	2	3	2	2	2	3	3	2	2	3
19	Urban	10000	2		1	Laptop	Wi-fi	No	Comfortable	Internet problems	3	3	1	2	3	1	2	5	5	5	5	3	4	4	5	1	1	1	4	4	5	5	5	5	5	5	1	1	1	2	1	3	5	5	5	1	1	1	1
21	Urban	50000	2		2	Mobile	Wi-fi	No	Comfortable	Technical issues	1	3	1	1	2	1	5	2	3	4	2	2	2	2	3	4	3	3	2	5	3	2	1	3	3	3	2	4	3	4	3	2	3	3	3	4	2	2	4
19	Urban	30000	1		1	Mobile	Wi-fi	No	Ability to stay at home, Reduce cost of accommodation and transportation	Reduced interaction with patients, Lack of self-discipline, Social isolation, Internet problems, Technical issues	3	4	3	4	3	3	3	4	3	5	4	3	3	3	3	3	2	3	2	4	3	3	3	3	4	4	3	3	2	3	3	3	2	3	4	3	2	3	4
19	Urban	20000	1		1	Mobile, Laptop	Wi-fi, Mobile data	No	Ability to stay at home, Ability to record a meeting, Comfortable	Poor learning condition at home, Internet problems, Technical issues	3	4	4	4	3	2	4	3	3	4	3	3	3	3	3	2	4	3	2	2	4	4	4	4	4	3	2	2	2	2	2	3	3	3	2	3	2	2	2
20	Urban	200000	2		2	Mobile, Laptop, Tablet	Wi-fi	No	Ability to stay at home, Comfortable, Easy to manage time	Reduced interaction with patients, Technical issues, Poor interaction with facilitators	5	3	5	1	2	5	3	4	3	5	1	3	4	2	4	1	1	2	4	4	5	5	4	5	5	5	1	1	1	1	5	5	5	5	5	3	3	3	2
19	Urban	30000	1		1	Mobile	Mobile data	No	Ability to stay at home	Reduced interaction with patients, Internet problems, Technical issues	3	4	3	3	4	3	3	3	3	4	3	2	3	3	3	3	3	3	3	3	3	3	3	2	4	3	3	4	3	3	3	3	1	3	3	4	4	3	4
20	Urban	20000	1		1	Mobile	Wi-fi	No	Ability to stay at home	Poor learning condition at home	1	4	1	1	3	1	4	4	4	3	2	3	2	3	4	3	2	4	2	4	3	3	2	4	3	4	3	4	3	4	2	3	4	4	3	3	4	3	5
20	Rural	20000	1		3	Mobile, Laptop	Wi-fi, Mobile data	No	Reduce cost of accommodation and transportation	Reduced interaction with patients, Internet problems, Technical issues, Poor interaction with facilitators	3	3	1	1	1	4	4	4	4	4	2	1	3	3	2	3	2	3	3	3	2	4	4	3	3	4	2	3	3	3	3	4	2	3	2	4	2	2	2
20	Urban	40000	1		2	Mobile, Laptop	Wi-fi	No	Ability to stay at home, Ability to record a meeting	Reduced interaction with patients, Poor learning condition at home, Internet problems, Technical issues, Poor interaction with facilitators	1	5	3	3	2	1	5	4	3	1	1	1	2	1	1	4	5	4	3	5	2	2	2	4	3	1	3	3	4	4	4	3	3	3	4	3	4	4	3
21	Urban	100000	1		3	Mobile	Wi-fi	No	Ability to stay at home, Ability to record a meeting, Reduce cost of accommodation and transportation	Reduced interaction with patients, Poor learning condition at home, Internet problems, Technical issues, Poor interaction with facilitators	1	3	1	1	3	3	5	2	2	3	2	1	1	1	2	3	5	4	2	4	2	2	4	2	2	2	3	3	2	4	4	1	1	1	2	4	3	4	4
22	Urban	100000	1		4	Mobile, Laptop	Wi-fi	No	Ability to record a meeting, Comfortable, Reduce cost of accommodation and transportation	Reduced interaction with patients, Poor learning condition at home, Lack of self-discipline, Social isolation, Internet problems, Technical issues, Poor interaction with facilitators	1	1	1	1	3	1	5	3	3	5	1	1	3	3	2	5	1	4	5	5	5	5	5	5	5	5	1	5	1	3	1	5	5	3	5	1	1	5	5
21	Urban	30000	1		3	Mobile, Laptop	Wi-fi, Mobile data	No	Ability to stay at home, Ability to record a meeting, Reduce cost of accommodation and transportation	Reduced interaction with patients, Poor learning condition at home, Lack of self-discipline, Internet problems, Technical issues	2	3	2	3	3	1	4	2	2	3	4	3	4	3	3	4	4	3	3	4	3	3	3	3	3	2	3	3	3	4	3	3	3	3	3	3	3	4	3
21	Urban	50000	1		3	Mobile, Laptop	Wi-fi, Mobile data	No	Ability to stay at home, Ability to record a meeting, Comfortable, Reduce cost of accommodation and transportation	Reduced interaction with patients, Poor learning condition at home, Lack of self-discipline, Internet problems, Technical issues	2	4	3	1	2	4	4	4	2	4	4	3	3	2	3	2	3	3	3	4	4	4	4	4	4	3	3	3	4	4	4	3	4	3	2	3	4	4	4
21	Urban	35000	1		3	Mobile	Wi-fi	No	Ability to stay at home, Classes's interactivity	Technical issues	2	2	5	5	3	2	3	3	3	2	2	2	1	2	3	2	4	4	3	5	4	3	2	2	1	2	2	2	2	3	2	2	2	3	4	3	2	2	4
22	Urban	70000	1		3	Laptop	Wi-fi	No	Ability to stay at home, Reduce cost of accommodation and transportation	Lack of self-discipline, Internet problems, Technical issues	4	4	2	4	3	2	5	4	2	5	3	1	1	1	2	2	2	3	3	3	4	5	5	5	4	4	2	3	1	1	2	4	1	2	3	4	3	1	2
22	Urban	50000	1		3	Mobile, Laptop	Wi-fi, Mobile data	No	Ability to stay at home	Internet problems, Technical issues	2	4	5	4	5	5	3	5	1	5	1	4	5	5	5	1	1	4	5	4	5	4	3	5	4	4	4	4	3	4	4	3	4	3	2	1	1	4	2
21	Urban	80000	4		2	Mobile, Laptop	Wi-fi	No	Classes's interactivity, Ability to record a meeting, Comfortable, Reduce cost of accommodation and transportation	Reduced interaction with patients, Poor learning condition at home, Lack of self-discipline, Social isolation, Internet problems, Technical issues, Poor interaction with facilitators	2	4	2	2	3	1	5	3	3	3	2	2	2	2	2	5	3	4	2	2	4	3	3	4	4	4	3	2	3	4	3	3	3	4	4	3	3	4	3
22	Urban	70000	2		4	Laptop	Wi-fi	No	Ability to stay at home, Comfortable, Reduce cost of accommodation and transportation	Reduced interaction with patients, Poor learning condition at home, Lack of self-discipline, Internet problems, Technical issues, Poor interaction with facilitators	3	3	3	3	3	3	5	3	3	3	3	3	3	2	4	3	3	3	3	3	3	3	2	3	3	3	3	3	3	3	3	3	3	3	3	3	3	3	3
23	Urban	50000	2		4	Mobile, Laptop	Wi-fi	Yes	Ability to stay at home, Ability to record a meeting, Comfortable	Reduced interaction with patients, Lack of self-discipline, Internet problems, Technical issues, Poor interaction with facilitators	3	3	4	2	2	1	5	3	3	4	4	2	2	1	3	4	3	2	4	1	3	3	4	4	3	3	3	4	3	4	3	3	2	3	2	2	3	3	2
22	Urban	100000	2		4	Mobile, Laptop	Wi-fi, Mobile data	No	Ability to stay at home, Ability to record a meeting, Comfortable	Lack of self-discipline, Internet problems, Technical issues	3	3	3	3	1	3	5	3	2	4	3	2	2	1	3	3	3	4	4	2	4	3	1	5	4	4	2	3	2	2	2	4	2	3	3	4	3	2	3
21	Urban	25000	2		4	Laptop	Wi-fi	No	Ability to stay at home, Ability to record a meeting, Comfortable	Reduced interaction with patients, Lack of self-discipline, Internet problems, Technical issues, Poor interaction with facilitators	4	3	3	4	3	2	5	4	4	5	4	4	4	3	4	3	2	4	3	3	4	4	5	5	4	4	2	2	2	4	3	4	4	4	4	1	3	3	3
23	Urban	30000	2		4	Mobile	Wi-fi	No	Reduce cost of accommodation and transportation	Technical issues	4	3	4	4	3	2	5	5	4	5	3	3	2	2	5	4	3	3	4	2	4	4	4	4	4	3	3	3	3	2	3	3	3	4	4	3	4	4	4
21	Urban	70000	2		4	Laptop	Wi-fi	No	Ability to stay at home	Technical issues	4	5	1	3	2	5	5	4	5	5	3	2	1	2	3	3	1	2	4	2	5	5	5	5	5	4	1	1	1	1	1	5	2	5	5	1	3	2	5
22	Urban	50000	2		4	Mobile, Laptop	Telephone line - ADSL	No	Classes's interactivity, Comfortable, Reduce cost of accommodation and transportation	Reduced interaction with patients, Internet problems, Technical issues, Poor interaction with facilitators	4	5	4	3	4	3	5	4	3	4	3	3	4	2	3	4	3	3	3	5	3	3	5	4	3	4	3	1	1	4	2	3	3	4	4	2	1	2	3
22	Urban	60000	2		3	Mobile, Laptop	Telephone line - ADSL, Mobile data	No	Ability to stay at home, Ability to record a meeting, Comfortable	Lack of self-discipline, Internet problems, Technical issues, Poor interaction with facilitators	1	5	3	2	3	2	5	3	2	2	3	3	3	3	4	4	4	4	3	2	3	3	3	3	4	2	2	5	4	5	3	5	2	4	3	5	4	2	5
22	Urban	600000	2		3	Laptop	Wi-fi	No	Ability to stay at home, Comfortable	Reduced interaction with patients, Social isolation, Internet problems	4	2	4	1	4	5	5	5	3	5	5	4	2	2	5	1	1	1	4	5	5	5	4	5	5	5	1	1	1	3	2	4	1	5	4	1	2	2	2
21	Urban	20000	2		3	Laptop	Wi-fi	No	Comfortable	Poor interaction with facilitators	3	2	2	2	4	1	5	3	5	5	5	4	3	3	4	1	4	1	4	5	5	5	5	5	4	4	4	1	3	5	5	1	1	3	5	3	2	2	2
21	Urban	2000	2		4	Mobile	Mobile data	No	Comfortable	Internet problems	3	3	5	4	4	4	5	3	3	3	3	4	4	3	3	3	2	2	3	3	4	4	4	4	5	4	2	3	2	3	2	4	3	3	1	4	1	1	3
21	Urban	20000	2		3	Laptop	Wi-fi	No	Ability to stay at home	Internet problems	4	2	4	2	2	3	1	4	3	3	2	3	3	4	4	2	1	4	4	3	3	3	3	4	4	4	2	2	2	2	2	4	4	4	3	2	2	2	2
20	Urban	50000	2		3	Mobile	Wi-fi	No	Ability to stay at home, Ability to record a meeting, Reduce cost of accommodation and transportation	Reduced interaction with patients, Social isolation, Internet problems, Technical issues, Poor interaction with facilitators	2	4	1	1	1	1	4	3	3	4	2	3	3	2	3	2	3	3	3	4	3	4	4	5	4	4	3	4	3	5	3	4	5	3	4	2	3	2	1
21	Urban	50000	2		3	Laptop	Wi-fi	No	Ability to stay at home	Internet problems	3	3	2	4	3	4	3	4	3	4	4	3	3	3	3	3	3	4	4	3	3	3	2	4	4	3	4	3	3	3	3	3	3	3	4	3	3	3	3
22	Urban	16000	2		3	Mobile, Laptop	Wi-fi, Mobile data	No	Ability to record a meeting, Reduce cost of accommodation and transportation	Reduced interaction with patients, Poor learning condition at home, Lack of self-discipline, Social isolation, Internet problems, Technical issues, Poor interaction with facilitators	2	4	4	1	3	1	5	3	3	4	4	3	2	2	2	3	3	4	2	4	4	4	4	4	4	3	3	3	2	4	2	2	1	3	3	2	1	1	5
21	Rural	70000	2		3	Mobile	Wi-fi	No	Ability to stay at home, Ability to record a meeting, Comfortable, Reduce cost of accommodation and transportation, Helps to screenshots the notes which are much beneficial to us	Internet problems, Technical issues, Poor interaction with facilitators	3	2	4	2	2	3	5	4	3	4	3	1	2	1	2	5	4	5	2	1	5	4	5	5	5	3	2	1	3	5	3	1	1	1	5	1	1	1	1
23	Urban	100000	2		3	Laptop	Wi-fi	Yes	Ability to record a meeting, Comfortable, Reduce cost of accommodation and transportation	Reduced interaction with patients, Internet problems	4	3	4	5	3	2	4	4	5	5	5	5	3	3	4	3	1	3	4	3	4	5	5	5	5	5	1	1	1	1	1	4	4	4	3	1	3	2	3
21	Urban	300000	2		3	Mobile, Laptop	Wi-fi, Mobile data	No	Ability to stay at home, Reduce cost of accommodation and transportation	Reduced interaction with patients, Internet problems, Technical issues, Poor interaction with facilitators	2	3	2	4	2	2	5	4	4	4	4	3	3	3	3	2	2	4	4	2	4	4	2	5	5	3	1	3	2	4	3	4	1	4	3	1	2	2	2
21	Rural	50000	2		3	Mobile, Laptop	Wi-fi	No	Ability to stay at home	Reduced interaction with patients, Lack of self-discipline, Internet problems, Technical issues	3	3	3	3	3	4	3	4	3	4	3	4	4	4	4	4	4	3	4	4	3	3	4	4	4	4	4	4	4	4	3	5	4	3	3	4	4	3	4
21	Urban	100000	2		3	Laptop	Wi-fi	No	Ability to stay at home, Ability to record a meeting	Reduced interaction with patients, Internet problems, Technical issues, Poor interaction with facilitators	3	3	3	4	3	2	4	3	2	3	2	2	2	2	2	2	3	3	3	1	2	3	1	4	2	2	2	3	1	1	3	3	3	2	3	2	2	2	2
20	Urban	25000	2		3	Mobile, Laptop	Mobile data	No	Ability to stay at home, Comfortable, Reduce cost of accommodation and transportation	Reduced interaction with patients, Poor learning condition at home, Internet problems, Technical issues, Poor interaction with facilitators	2	3	4	2	3	5	3	3	3	4	3	4	3	4	4	2	3	2	3	3	4	3	3	4	3	4	2	2	2	2	2	4	2	3	3	2	2	2	2
20	Urban	50000	2		3	Laptop	Wi-fi	No	Ability to stay at home, Ability to record a meeting, Reduce cost of accommodation and transportation	Reduced interaction with patients, Internet problems, Technical issues	1	3	3	1	1	3	5	3	3	3	3	2	3	3	2	3	2	3	3	3	2	2	4	4	3	2	2	2	4	4	4	2	2	2	3	2	2	2	2
23	Rural	50000	2		4	Mobile, Laptop	Wi-fi, Mobile data	No	Ability to stay at home, Reduce cost of accommodation and transportation	Reduced interaction with patients, Poor learning condition at home, Internet problems, Technical issues, Poor interaction with facilitators	3	4	1	3	4	2	5	3	3	4	3	3	3	2	3	3	3	4	3	3	4	4	5	3	3	2	3	2	3	3	3	3	3	3	4	2	4	4	4
20	Urban	200000	2		3	Computer	Wi-fi	No	Ability to stay at home	Social isolation	3	1	3	2	3	2	5	5	3	4	4	4	4	4	4	4	4	5	5	3	4	4	4	4	4	4	4	5	4	5	4	5	4	4	4	4	4	4	4
21	Urban	40000	2		3	Mobile	Wi-fi, Mobile data	No	Comfortable, Remote access, Reduce cost of accommodation and transportation	Reduced interaction with patients, Internet problems, Technical issues, Poor interaction with facilitators	3	3	3	1	3	3	3	3	4	5	1	3	3	3	4	4	3	3	4	4	4	4	3	4	4	4	3	2	3	4	3	3	5	3	5	4	4	3	4
21	Urban	50000	2		3	Mobile	Wi-fi	No	Ability to stay at home, Classes's interactivity, Comfortable, Reduce cost of accommodation and transportation	Reduced interaction with patients, Poor learning condition at home, Internet problems, Technical issues, Poor interaction with facilitators	3	4	4	4	3	3	4	4	3	4	3	3	4	3	3	3	2	4	4	3	3	4	3	4	4	3	2	3	2	2	2	3	4	4	3	2	2	2	2
23	Urban	50000	2		3	Laptop	Wi-fi	No	Ability to stay at home, Classes's interactivity, Comfortable, Reduce cost of accommodation and transportation	Poor learning condition at home, Lack of self-discipline, Social isolation, Internet problems, Technical issues	4	3	4	4	4	2	4	4	2	3	4	4	3	2	2	4	4	2	3	4	4	4	4	3	3	4	3	2	2	2	2	4	4	4	3	3	2	2	2
23	Urban	30000	2		4	Laptop	Wi-fi	No	Ability to stay at home	Reduced interaction with patients, Internet problems, Technical issues, Poor interaction with facilitators	3	3	3	3	3	3	4	3	3	3	3	3	3	3	3	3	3	3	3	3	3	3	3	4	3	3	3	2	2	2	3	3	2	3	3	2	2	2	3
21	Urban	10000	2		3	Laptop	Wi-fi, Mobile data	No	Ability to stay at home, Classes's interactivity, Ability to record a meeting, Comfortable, Reduce cost of accommodation and transportation	Reduced interaction with patients, Poor learning condition at home, Internet problems, Technical issues, Poor interaction with facilitators	4	3	4	4	4	3	4	3	3	4	4	4	4	3	3	3	4	4	3	3	4	4	3	4	4	4	3	4	2	3	3	3	3	4	3	3	3	3	3
22	Urban	15000	2		3	Laptop	Wi-fi	No	Ability to stay at home, Ability to record a meeting	Internet problems, Technical issues	2	3	4	2	2	2	5	3	2	4	3	2	3	2	3	2	4	4	4	2	3	3	5	4	2	3	1	3	2	2	2	3	2	3	3	3	1	2	2
20	Urban	50000	2		3	Laptop	Wi-fi	No	Ability to stay at home, Ability to record a meeting, Comfortable, Remote access, Reduce cost of accommodation and transportation, More time for self study	Reduced interaction with patients, Lack of self-discipline, Social isolation, Internet problems, Technical issues, Poor interaction with facilitators	4	4	2	1	1	3	5	3	5	5	3	2	3	3	3	3	1	3	3	1	5	5	5	5	5	4	1	1	1	1	1	4	4	5	3	1	1	1	1
21	Urban	40000	2		3	Mobile, Laptop	Wi-fi	No	Ability to stay at home, Classes's interactivity, Comfortable	Poor learning condition at home, Internet problems, Technical issues	3	4	3	2	3	2	4	3	3	4	3	3	2	3	3	3	4	3	2	4	3	3	3	4	3	3	3	3	2	2	4	3	2	3	3	4	3	3	4
22	Rural	30000	2		4	Mobile	Wi-fi, Mobile data	Yes	Ability to stay at home, Ability to record a meeting, Reduce cost of accommodation and transportation	Reduced interaction with patients, Internet problems, Technical issues, Poor interaction with facilitators	2	3	3	1	2	2	4	4	4	5	4	3	3	2	3	2	3	4	3	4	3	2	4	4	4	4	4	3	3	3	2	4	3	4	1	4	5	5	5
21	Rural	20000	2		3	Mobile	Mobile data	No	Ability to record a meeting	Internet problems	3	3	4	4	3	3	3	4	3	3	3	3	3	3	3	4	4	4	3	3	3	2	2	3	4	3	3	4	3	3	3	3	3	3	3	3	3	3	3
22	Urban	50000	2		4	Mobile, Laptop	Wi-fi	No	Ability to stay at home, Remote access, Reduce cost of accommodation and transportation	Lack of self-discipline, Internet problems, Technical issues, Poor interaction with facilitators	1	3	1	1	1	1	5	3	3	4	1	1	1	1	2	2	1	5	1	1	1	2	1	1	1	2	5	3	3	3	2	3	5	2	1	5	5	5	5
21	Urban	50000	2		3	Laptop	Wi-fi	No	Ability to stay at home	Technical issues	3	3	2	2	3	2	5	4	3	3	4	4	3	3	3	3	3	4	4	1	4	4	4	4	4	5	3	3	2	2	2	4	5	4	3	2	1	2	2
20	Urban	200000	4		2	Mobile, Laptop	Telephone line - ADSL	No	Reduce cost of accommodation and transportation	Internet problems, Technical issues	3	5	2	2	1	3	5	1	3	3	2	1	1	1	1	5	5	3	3	3	2	2	3	2	2	1	5	5	5	5	5	2	3	2	1	3	5	5	5
22	Urban	50000	2		3	Laptop	Wi-fi	No	Ability to stay at home	Reduced interaction with patients	3	4	2	1	3	1	5	3	4	2	3	4	3	1	3	4	3	4	3	2	2	3	3	3	2	1	3	3	4	4	5	1	1	2	1	1	4	4	3
20	Urban	40000	2		3	Mobile, Laptop	Wi-fi, Mobile data	No	Ability to stay at home, Ability to record a meeting	Reduced interaction with patients, Poor learning condition at home, Lack of self-discipline, Social isolation, Internet problems, Technical issues, Poor interaction with facilitators	3	3	3	3	3	2	5	3	3	3	3	2	2	1	1	4	4	3	3	4	2	3	4	4	4	3	2	2	3	4	3	3	2	3	2	2	4	3	3
21	Rural	30000	2		3	Mobile	Wi-fi	No	Ability to stay at home	Poor learning condition at home, Poor interaction with facilitators	1	4	2	2	2	3	2	3	2	5	2	2	2	1	1	3	2	2	2	3	2	2	3	3	2	1	4	4	3	3	4	1	2	2	3	1	1	3	2
22	Urban	50000	2		4	Mobile, Computer, Laptop, Tablet	Wi-fi, Mobile data	Yes	Ability to stay at home, Ability to record a meeting, Comfortable, Reduce cost of accommodation and transportation	Reduced interaction with patients, Poor learning condition at home, Lack of self-discipline, Internet problems, Technical issues, Poor interaction with facilitators	3	4	3	3	3	4	5	4	2	4	3	4	3	2	3	3	5	4	3	2	3	3	4	3	4	3	3	3	3	3	3	3	3	3	3	3	3	3	3
23	Urban	50000	2		4	Laptop	Wi-fi	No	Comfortable	Poor learning condition at home	1	2	3	3	2	2	5	2	2	4	2	3	2	2	3	3	3	3	2	2	3	2	2	3	2	2	3	2	3	3	2	2	2	3	3	3	2	2	3
23	Urban	50000	2		4	Laptop	Wi-fi	No	Comfortable	Poor learning condition at home	1	2	3	3	2	2	5	2	2	4	2	3	2	2	3	3	3	3	2	2	3	2	2	3	2	2	3	2	3	3	2	2	2	3	3	3	2	2	3
24	Urban	60000	2		4	Mobile, Laptop	Wi-fi, Mobile data	No	Ability to stay at home, Ability to record a meeting, Comfortable, Reduce cost of accommodation and transportation	Poor learning condition at home, Lack of self-discipline, Internet problems, Technical issues, Poor interaction with facilitators	4	3	5	3	3	2	4	4	4	4	3	2	2	2	3	4	4	3	3	4	3	2	3	3	4	4	2	3	3	2	2	4	3	3	3	1	1	1	2
23	Urban	200000	2		4	Mobile, Laptop	Wi-fi, Mobile data	No	Ability to record a meeting, Comfortable, Reduce cost of accommodation and transportation	Reduced interaction with patients, Poor learning condition at home, Lack of self-discipline, Social isolation, Internet problems, Technical issues, Poor interaction with facilitators	3	2	3	2	3	3	4	4	4	5	4	3	3	3	4	2	2	4	3	4	4	4	4	4	3	4	2	2	2	2	2	4	4	4	3	3	3	3	2
22	Urban	30000	2		4	Mobile, Laptop	Wi-fi	No	Ability to stay at home, Comfortable, Reduce cost of accommodation and transportation	Reduced interaction with patients, Internet problems, Technical issues, Poor interaction with facilitators	3	4	4	2	2	3	5	4	3	5	3	3	3	2	3	3	2	2	3	2	3	4	2	4	3	3	2	3	2	2	2	3	2	3	4	2	2	2	3
19	Urban	30000	1		1	Mobile	Wi-fi	Yes	Ability to stay at home, Classes's interactivity, Comfortable, Reduce cost of accommodation and transportation	Reduced interaction with patients, Poor learning condition at home, Lack of self-discipline, Social isolation, Internet problems, Technical issues, Poor interaction with facilitators	3	3	2	1	3	1	5	1	3	1	3	2	2	2	4	4	3	5	1	5	3	1	1	1	3	1	4	4	5	5	5	1	3	4	3	3	3	4	3
23	Urban	50000	2		4	Laptop	Wi-fi	No	Ability to stay at home, Reduce cost of accommodation and transportation	Reduced interaction with patients, Poor learning condition at home, Lack of self-discipline, Internet problems, Poor interaction with facilitators	3	2	4	5	4	3	5	5	4	4	4	3	4	3	3	4	3	3	4	3	3	3	4	5	4	3	3	3	1	1	2	3	4	4	5	2	2	2	3
23	Urban	40000	2		4	Mobile, Laptop	Wi-fi, Mobile data	No	Comfortable	Reduced interaction with patients, Internet problems	2	3	3	1	3	2	4	2	2	5	4	2	2	2	2	4	4	3	3	3	2	3	3	5	4	3	3	2	2	3	2	2	1	3	2	4	4	2	3
21	Urban	20000	2		2	Mobile	Wi-fi	No	Ability to stay at home, Ability to record a meeting, Reduce cost of accommodation and transportation	Reduced interaction with patients, Poor learning condition at home, Lack of self-discipline, Social isolation, Internet problems, Technical issues	3	4	3	2	2	1	5	3	4	4	3	2	3	2	3	3	2	4	3	3	3	4	3	4	4	4	3	4	4	4	4	2	4	3	3	3	5	5	3
20	Urban	30000	1		1	Mobile	Wi-fi, Mobile data	No	Ability to stay at home	Internet problems	3	3	3	3	3	3	3	3	3	3	3	3	3	3	3	3	3	3	3	3	3	3	3	3	3	3	3	3	3	3	3	3	3	3	3	3	3	3	3
19	Urban	30000	1		1	Mobile	Wi-fi	No	Ability to record a meeting	Internet problems, Technical issues, Poor interaction with facilitators	3	3	3	3	3	3	4	3	3	4	4	3	3	3	3	2	2	3	3	2	3	4	4	4	5	3	1	3	4	2	1	4	3	3	2	2	1	2	2
22	Urban	25	2		4	Laptop	Telephone line - ADSL	No	Ability to stay at home, Ability to record a meeting	Poor learning condition at home, Lack of self-discipline, Internet problems, Technical issues	3	4	3	2	1	1	5	3	3	4	4	3	3	2	2	4	4	3	2	3	4	3	3	4	3	3	3	3	3	4	4	4	3	2	4	2	3	3	3
23	Urban	100000	2		4	Mobile, Laptop	Wi-fi	No	Ability to stay at home, Ability to record a meeting, Comfortable	Reduced interaction with patients, Poor learning condition at home, Internet problems, Technical issues	2	1	2	1	2	1	5	3	5	1	5	3	2	1	1	4	5	4	5	2	4	4	5	5	3	3	2	2	1	3	1	2	1	3	4	2	3	3	5
22	Urban	50000	2		4	Mobile, Laptop	Wi-fi, Telephone line - ADSL, Mobile data	Yes	Ability to stay at home, Classes's interactivity, Ability to record a meeting, Comfortable, Remote access, Reduce cost of accommodation and transportation	Reduced interaction with patients, Poor learning condition at home, Lack of self-discipline, Internet problems, Technical issues, Poor interaction with facilitators	3	3	3	3	4	3	4	4	4	4	4	3	3	3	3	3	3	2	3	3	3	3	4	4	4	4	2	2	2	2	2	3	3	3	3	3	3	2	2
22	Urban	30000	2		4	Mobile, Laptop	Wi-fi	No	Ability to record a meeting, Reduce cost of accommodation and transportation	Reduced interaction with patients, Internet problems	4	3	4	1	1	1	5	4	3	5	1	3	1	2	3	3	3	4	3	3	4	3	3	3	4	4	4	3	4	4	3	4	1	4	2	2	3	4	3
19	Urban	50000	2		1	Laptop	Wi-fi	No	Ability to stay at home, Classes's interactivity, Ability to record a meeting, Comfortable	Internet problems, Technical issues	4	3	3	2	3	5	2	4	3	4	3	3	4	3	2	2	1	1	3	3	3	3	3	3	4	4	1	2	1	1	1	4	3	4	5	3	2	3	3
23	Urban	100000	2		4	Laptop	Wi-fi	No	Classes's interactivity, Ability to record a meeting, Comfortable	Reduced interaction with patients, Poor learning condition at home, Internet problems	2	4	2	3	2	2	5	3	4	3	3	2	2	2	2	5	3	4	2	5	3	3	2	3	3	2	3	3	3	4	4	3	3	2	2	3	3	3	3
21	Urban	50000	2		3	Mobile	Wi-fi	No	Ability to stay at home, Classes's interactivity, Comfortable, Reduce cost of accommodation and transportation	Reduced interaction with patients, Poor learning condition at home, Internet problems, Technical issues, Poor interaction with facilitators	3	4	4	4	3	3	4	4	3	4	3	3	4	3	3	3	2	4	4	3	3	4	3	4	4	3	2	3	2	2	2	3	4	4	3	2	2	2	2
23	Urban	50000	2		4	Laptop	Wi-fi	No	Ability to stay at home, Reduce cost of accommodation and transportation	Reduced interaction with patients, Poor learning condition at home, Lack of self-discipline, Internet problems, Poor interaction with facilitators	3	2	4	5	4	3	5	5	4	4	4	3	4	3	3	4	3	3	4	3	3	3	4	5	4	3	3	3	1	1	2	3	4	4	5	2	2	2	3
23	Rural	30000	2		3	Mobile	Mobile data	No	Ability to stay at home, Remote access, Reduce cost of accommodation and transportation	Reduced interaction with patients, Poor learning condition at home, Social isolation, Internet problems, Technical issues, Poor interaction with facilitators	2	5	2	1	3	5	5	4	4	4	4	2	1	2	2	2	2	5	2	5	4	4	4	4	4	3	4	4	4	4	4	4	2	2	2	4	4	4	4
23	Rural	50000	2		3	Mobile	Mobile data	No	Ability to stay at home, Comfortable, Remote access, Reduce cost of accommodation and transportation	Internet problems, Technical issues, Poor interaction with facilitators	2	5	2	2	2	2	4	2	4	4	4	2	2	1	2	5	2	5	2	4	2	2	4	4	4	4	3	5	4	4	4	4	2	2	3	4	4	4	4
25	Urban	200000	2		3	Mobile	Wi-fi	No	Ability to stay at home, Ability to record a meeting, Remote access, Reduce cost of accommodation and transportation	Reduced interaction with patients, Poor learning condition at home, Social isolation, Internet problems, Technical issues, Poor interaction with facilitators	4	5	2	2	2	4	5	4	5	5	5	5	5	5	5	2	2	3	2	4	4	4	5	5	5	4	2	4	2	3	2	5	2	4	4	4	2	2	4
22	Urban	100000	1		3	Mobile, Laptop	Wi-fi, Mobile data	No	Ability to stay at home, Reduce cost of accommodation and transportation	Reduced interaction with patients, Poor learning condition at home, Lack of self-discipline, Internet problems, Technical issues, Poor interaction with facilitators	2	4	2	2	2	1	1	3	2	4	4	2	2	2	2	3	2	3	2	5	3	4	3	3	3	3	4	4	3	3	2	3	3	3	2	3	3	3	4
22	Urban	25000	3		4	Mobile, Laptop	Wi-fi	No	Ability to stay at home, Comfortable, Reduce cost of accommodation and transportation	Reduced interaction with patients, Poor interaction with facilitators	3	3	4	2	3	4	5	3	3	4	3	3	3	2	3	3	2	2	3	3	4	4	3	2	3	3	2	2	2	2	2	3	2	3	3	3	5	3	4
22	Urban	25000	3		4	Mobile, Laptop	Wi-fi, Mobile data	No	Ability to stay at home, Ability to record a meeting	Lack of self-discipline, Internet problems, Technical issues, Poor interaction with facilitators	4	4	3	4	2	3	4	3	4	4	2	3	2	2	3	4	4	4	3	2	3	2	2	4	4	3	2	4	3	3	3	4	2	3	3	4	4	4	3
21	Urban	80000	1		3	Mobile, Laptop, Tablet	Wi-fi, Mobile data	No	Ability to stay at home, Ability to record a meeting, Comfortable	Reduced interaction with patients, Poor learning condition at home, Lack of self-discipline, Internet problems, Technical issues	2	3	2	2	1	1	4	3	2	2	4	2	2	1	1	2	2	2	3	4	4	3	4	2	2	3	4	2	4	4	4	3	3	2	2	2	2	2	4
26	Urban	250000	1		3	Mobile	Wi-fi	No	Ability to stay at home, Classes's interactivity, Ability to record a meeting, Reduce cost of accommodation and transportation	Reduced interaction with patients, Poor learning condition at home, Internet problems, Technical issues, Poor interaction with facilitators	2	4	2	2	4	2	5	4	5	5	5	5	4	2	2	2	2	3	2	4	4	2	5	4	4	5	2	5	3	3	4	2	2	2	4	4	5	4	5
22	Rural	55000	1		3	Mobile, Laptop	Telephone line - ADSL, Mobile data	No	Ability to stay at home, Remote access	Reduced interaction with patients, Poor learning condition at home, Internet problems, Technical issues	4	3	2	4	4	2	2	4	4	4	4	4	4	4	3	3	3	4	3	4	3	5	3	3	5	2	4	3	2	3	2	3	4	4	3	2	2	3	4
24	Urban	75000	1		3	Laptop	Wi-fi	No	Ability to stay at home, Classes's interactivity, Ability to record a meeting, Comfortable, Remote access, Reduce cost of accommodation and transportation	Reduced interaction with patients, Poor learning condition at home, Lack of self-discipline, Social isolation, Internet problems, Technical issues, Poor interaction with facilitators	2	4	2	1	5	2	5	4	5	5	5	3	2	1	2	2	2	2	2	5	4	3	4	4	4	4	2	5	2	4	4	4	2	2	2	4	4	4	4
22	Rural	75000	1		3	Mobile, Laptop	Wi-fi, Mobile data	No	Ability to stay at home, Comfortable, Remote access, Reduce cost of accommodation and transportation	Reduced interaction with patients, Poor learning condition at home, Lack of self-discipline, Internet problems, Technical issues, Poor interaction with facilitators	2	3	2	2	2	3	4	4	4	3	4	3	3	3	4	2	2	3	2	4	3	3	4	4	4	4	2	4	3	3	3	4	4	3	3	3	3	2	2
23	Urban	75000	2		3	Laptop	Wi-fi	No	Ability to stay at home, Classes's interactivity, Ability to record a meeting, Reduce cost of accommodation and transportation	Reduced interaction with patients, Poor learning condition at home, Social isolation, Internet problems, Technical issues, Poor interaction with facilitators	2	5	2	2	4	2	5	5	4	4	4	2	2	1	3	2	2	2	1	5	4	2	5	5	5	5	1	5	4	5	2	5	2	2	4	1	2	2	4
23	Rural	25000	2		3	Mobile	Mobile data	No	Ability to stay at home, Ability to record a meeting, Comfortable, Remote access, Reduce cost of accommodation and transportation	Reduced interaction with patients, Poor learning condition at home, Social isolation, Internet problems, Technical issues, Poor interaction with facilitators	2	4	2	1	4	1	5	4	5	5	5	3	2	2	3	2	2	2	1	5	3	4	1	3	4	4	2	5	2	2	2	4	3	2	3	1	2	2	2
21	Urban	2000	2		3	Mobile	Wi-fi	No	Ability to stay at home	Internet problems	3	4	3	3	2	3	5	3	3	3	3	3	3	2	3	4	3	3	2	2	3	2	2	3	3	2	5	2	3	3	3	2	2	3	2	3	3	3	3
22	Urban	200000	1		3	Mobile, Computer, Laptop	Wi-fi, Mobile data	No	Ability to stay at home, Ability to record a meeting, Comfortable, Remote access, Reduce cost of accommodation and transportation	Reduced interaction with patients, Lack of self-discipline, Social isolation, Internet problems, Technical issues, Poor interaction with facilitators	2	3	3	2	2	2	4	4	3	4	4	2	2	2	2	3	2	3	3	4	4	4	4	2	3	4	3	3	3	3	3	3	3	2	2	2	2	3	2
21	Urban	150000	1		3	Mobile, Laptop	Wi-fi, Mobile data	No	Ability to stay at home, Ability to record a meeting, Remote access	Reduced interaction with patients, Poor learning condition at home, Lack of self-discipline, Internet problems	2	3	2	3	2	2	4	4	3	4	4	3	2	3	2	3	2	3	2	4	4	3	4	2	3	3	2	2	3	3	3	3	4	2	2	2	2	2	2
22	Urban	250000	1		3	Mobile, Computer, Laptop	Wi-fi, Mobile data	No	Ability to stay at home, Comfortable, Remote access	Reduced interaction with patients, Poor learning condition at home, Lack of self-discipline, Internet problems, Poor interaction with facilitators	2	3	3	3	2	2	5	4	2	4	5	3	3	3	4	3	2	2	3	4	3	3	4	3	3	4	2	2	3	1	3	3	2	3	1	1	2	2	1
24	Rural	250000	2		3	Mobile	Mobile data	No	Ability to stay at home, Reduce cost of accommodation and transportation	Reduced interaction with patients, Poor learning condition at home, Internet problems, Technical issues, Poor interaction with facilitators	1	5	1	1	2	4	5	3	5	5	5	2	1	1	3	4	4	4	2	5	3	3	1	2	4	4	2	5	3	4	4	2	3	2	3	5	4	4	4
22	Urban	90000	1		3	Mobile, Laptop, Tablet	Wi-fi, Mobile data	No	Ability to stay at home, Ability to record a meeting, Comfortable, Remote access	Reduced interaction with patients, Lack of self-discipline, Internet problems	1	3	2	1	2	1	1	3	2	4	4	4	3	3	3	2	2	2	3	4	4	2	4	1	2	5	2	1	2	2	3	4	4	3	1	1	2	2	1
24	Rural	50000	2		3	Mobile	Mobile data	No	Ability to stay at home, Reduce cost of accommodation and transportation	Reduced interaction with patients, Poor learning condition at home, Internet problems, Technical issues, Poor interaction with facilitators	2	4	2	2	4	4	3	3	3	4	4	4	4	3	3	5	3	5	4	2	5	2	4	3	4	4	2	4	4	2	4	3	3	5	5	3	2	2	2
22	Urban	100000	1		3	Mobile, Laptop	Wi-fi, Mobile data	No	Ability to stay at home, Comfortable, Remote access	Reduced interaction with patients, Poor learning condition at home, Lack of self-discipline, Internet problems	1	3	2	1	1	2	1	4	3	3	3	3	3	3	4	3	2	2	3	4	3	4	4	2	2	3	2	2	3	3	3	3	4	4	2	2	4	2	3
21	Urban	100000	1		3	Mobile, Computer, Laptop	Wi-fi, Mobile data	No	Ability to stay at home, Ability to record a meeting, Comfortable	Reduced interaction with patients, Lack of self-discipline, Internet problems	2	2	2	2	1	2	4	4	2	4	4	4	2	2	3	1	1	2	3	5	3	4	4	3	3	4	2	2	2	2	2	4	3	2	2	2	3	3	3
20	Rural	45000	1		2	Mobile	Mobile data	No	Ability to stay at home, Reduce cost of accommodation and transportation	Reduced interaction with patients, Poor learning condition at home, Technical issues, Poor interaction with facilitators	4	4	4	4	3	3	2	5	4	5	5	3	4	2	5	2	2	3	2	5	4	4	2	3	5	5	3	5	2	2	2	4	5	4	3	4	2	2	5
22	Urban	80000	1		2	Laptop	Wi-fi	No	Ability to stay at home, Ability to record a meeting, Comfortable, Remote access, Reduce cost of accommodation and transportation	Reduced interaction with patients, Poor learning condition at home, Social isolation, Internet problems, Technical issues, Poor interaction with facilitators	2	4	4	2	5	2	4	5	4	4	4	4	4	2	5	2	2	2	2	2	4	4	4	5	5	5	2	5	2	2	2	5	2	4	4	4	4	4	5
22	Urban	100000	1		2	Laptop	Wi-fi	No	Ability to record a meeting, Comfortable, Reduce cost of accommodation and transportation	Reduced interaction with patients, Poor learning condition at home, Internet problems, Technical issues, Poor interaction with facilitators	4	3	4	5	1	3	4	3	4	5	5	5	4	5	3	2	1	4	3	3	3	4	5	5	5	4	2	1	3	3	3	4	4	4	4	1	4	1	1
20	Urban	150000	1		2	Mobile, Laptop	Wi-fi, Mobile data	No	Ability to stay at home, Ability to record a meeting, Comfortable, Reduce cost of accommodation and transportation	Reduced interaction with patients, Poor learning condition at home, Internet problems, Technical issues, Poor interaction with facilitators	2	2	2	2	2	2	5	4	5	5	5	5	5	5	5	1	2	2	4	4	4	4	5	3	4	5	2	5	2	2	2	5	4	4	4	4	4	5	5
[truncated: 15 more columns]

## Sheet: Sheet2
Monthly income of the family (Average)	Name of your College		Year of study	Gadgets/device used in learning	Source of internet	Have you ever participated in any online course before Covid-19?	What are the advantage of using e-learning? (Multiple response)	What are the disadvantages of using e-learning? (Multiple response)	E-learning is better than traditional learning.	E-learning is not secured.	E-learning is better than traditional learning in terms of increasing knowledge.	E-learning is better than traditional learning in terms of increasing skills	E-learning is better than other learning in terms of achieving social competencies	E-learning is more enjoyable than face to face learning	E learning makes the participants less active than in the face to face learning.	E-learning is an innovative idea and must be encouraged.	E-learning can solve many of the educational problems.	E-learning saves time.	E-learning improves access to learning material.	E-learning helps me to achieve better results.	E-learning increase learner’s engagement in learning.	E- learning improve teacher and students interaction	E-learning increase my understanding of concept	E-learning has created more problems than it solved	E-learning is too time consuming to use.	E-learning has had little impact on me	E-learning is as informative as the teacher	E-learning will never replace other forms of teaching and learning.	E-learning help to reinforce my knowledge.	E-learning help me to organize my work	E-learning help me to catch up missed lectures	E-learning increase my effectiveness to create presentations.	E-learning increase my research capability.	Universities should adopt e-learning for their students.	E-learning makes me uncomfortable because I don’t understand it	E-learning is a de-humanizing process of learning.	I dislike the idea of using E-learning.	I am not in favor of E-learning as it leads to social isolation.	E-learning doesn’t interest me.	I plan to participate in future e-learning courses	I plan to buy a computer to be able to follow lectures notes online	Using E-learning makes learning fun.	I don’t know what I would do without E-learning.	Using E-learning is more difficult than using the library	I can’t read the lectures notes through the web	I can’t learn courses through the web.	It is difficult to acquire any significant information by using internet.	It is difficult to express my thoughts by writing through E- learning.	I find that using the internet make me slow
30000	3		4	1	1	1	1, 4, 6	1, 5, 6	3	4	2	3	2	2	4	2	4	4	4	4	2	3	3	2	2	4	4	4	4	4	4	4	5	4	2	2	2	4	2	4	3	4	2	2	2	2	2	4	2
40000	3		2	1	1	2	1, 6	5, 6	4	1	3	2	4	3	4	5	4	5	3	3	4	4	4	3	2	2	4	4	5	5	4	4	4	3	2	3	1	2	2	3	3	4	4	1	3	3	4	3	3
50000	3		2	1, 3	1, 2	2	6	1, 5, 6	3	3	3	2	2	2	4	3	4	4	4	3	3	2	2	2	2	3	2	4	3	2	3	4	4	4	2	3	2	2	2	4	3	4	2	3	5	2	2	5	4
100000	2		2	3	2	2	1	3	5	5	4	5	4	5	5	4	4	5	4	4	3	3	2	3	5	3	5	1	4	5	1	5	5	4	2	4	2	2	2	4	5	5	4	1	5	2	1	1	1
50000	3		4	3	1	2	1, 3	2, 5, 6	2	5	3	4	1	2	5	3	4	3	5	5	2	3	3	3	1	3	5	5	5	4	5	5	5	5	1	3	1	1	1	5	5	5	2	1	3	3	1	1	1
50000	3		2	1	1	2	3	1, 5, 6	3	3	3	3	4	3	4	4	4	4	4	4	4	3	4	4	3	4	3	3	4	4	4	4	4	4	3	3	2	3	3	4	3	4	3	3	3	3	2	2	2
60000	3		2	1, 3	1	2	1, 3, 4	2, 5, 6, 7	3	4	2	1	2	1	5	1	1	1	1	1	1	1	1	5	2	1	1	1	2	3	2	4	3	3	2	2	2	3	5	1	3	3	3	3	3	2	4	3	4
30000	3		3	3	2	2	1	1	2	2	1	1	4	2	5	3	2	5	3	4	4	3	2	2	4	5	3	3	3	3	4	4	4	4	4	4	4	4	2	4	5	3	2	2	5	4	4	4	3
250000	3		3	1, 3	1	2	3, 4	1, 2, 5, 7	3	4	2	3	3	4	5	4	3	4	4	3	2	2	3	3	1	4	4	4	3	4	5	3	3	4	3	1	1	1	1	3	4	3	2	1	1	1	2	4	4
25000	3		3	1	1	2	1, 6	2, 4, 6, 7	3	3	2	2	3	1	4	3	2	4	3	2	3	2	2	3	2	3	2	4	2	2	3	4	4	2	3	2	2	3	3	2	2	2	2	2	2	2	2	3	3
30000	3		3	1	1	1	3	5	3	4	5	4	4	2	5	3	3	4	4	3	3	2	4	3	2	3	4	3	4	4	4	4	4	3	2	3	3	3	2	3	3	4	3	2	2	2	3	3	3
60000	3		3	1, 2, 3	1, 2, 3	2	1, 3, 6	1, 2, 5, 6, 7	4	2	3	3	3	2	4	4	4	4	4	4	3	3	3	3	3	3	3	3	3	3	4	3	3	4	3	3	2	2	2	4	4	4	3	3	3	3	3	3	3
60000	3		2	1	1	2	1	1	1	3	1	1	2	2	5	3	2	2	2	2	3	1	2	5	4	3	2	4	2	2	2	2	4	1	5	3	4	4	5	2	5	1	3	4	4	4	4	4	5
100000	3		3	3	1	2	1	6	1	3	1	2	3	1	5	1	2	4	3	1	2	1	1	5	5	3	2	5	3	3	3	5	3	1	3	3	3	5	3	2	1	1	3	5	4	4	4	3	3
30000	3		2	1	1	2	1	5	3	3	2	2	2	2	5	1	3	4	3	2	3	1	1	5	3	3	2	2	2	3	3	3	3	1	4	3	4	4	3	2	2	3	3	4	4	5	5	5	4
40000	3		2	1	1	2	1, 3, 6	2, 3, 5, 6	2	3	3	3	2	2	4	2	3	3	2	2	2	3	3	4	3	3	3	2	3	3	3	3	4	2	3	3	3	3	3	2	2	3	1	4	3	3	3	4	4
40000	3		4	1	1	1	2	1	4	4	5	3	4	3	5	4	3	4	3	3	4	4	4	3	2	4	4	4	4	3	4	4	5	5	2	2	1	2	2	4	2	5	4	1	2	1	1	3	5
40000	3		3	1	1	2	1, 3	1, 2, 3, 4, 5, 6, 7	2	3	2	2	2	1	5	2	2	3	3	2	2	1	2	4	4	3	2	2	2	2	2	1	2	1	4	3	5	4	4	2	1	1	1	3	3	4	3	4	4
60000	3		2	1, 3	2, 3	2	1, 3, 4, 6	1, 3, 4, 5, 7	3	3	2	1	1	1	5	3	4	4	1	1	1	1	1	3	3	3	2	2	2	3	4	2	3	3	2	2	2	3	2	3	2	3	2	2	2	2	5	5	5
50000	3		3	1	1	1	5	5	5	1	5	5	5	5	5	1	5	5	5	5	5	1	1	1	1	5	1	1	5	5	5	5	5	2	1	1	1	1	1	5	1	5	5	1	5	1	5	5	5
200000	3		3	3	1	2	1, 3, 5	1, 2, 5, 6, 7	3	5	5	1	1	2	2	4	3	5	3	3	3	2	1	3	1	3	5	4	2	5	5	4	5	2	3	5	2	3	3	5	5	2	3	2	5	2	5	5	5
30000	2		2	1	1	1	1, 4, 6	1, 5, 6	3	4	2	3	2	2	4	2	4	4	4	4	2	3	3	2	2	4	4	4	4	4	4	4	5	4	2	2	2	4	2	4	3	4	2	2	2	2	2	4	2
60000	3		3	1, 3	1	2	1, 3, 6	1, 3, 4, 5, 6	1	3	4	1	1	1	1	2	3	4	4	1	1	3	1	5	5	5	4	5	2	2	1	5	4	2	5	5	5	5	5	1	1	2	3	2	2	2	2	2	5
70000	3		3	1, 3	1, 3	2	1, 3, 4, 6	1, 2, 3, 4, 5, 6, 7	3	4	3	3	3	4	5	4	4	5	4	2	3	2	2	3	3	3	3	4	3	3	4	4	3	3	3	4	4	4	5	3	3	3	2	4	3	5	4	5	5
70000	3		3	1, 3	1, 3	2	1, 3, 4, 6	1, 2, 3, 4, 5, 6, 7	3	4	3	3	3	4	5	4	4	5	4	2	3	2	2	3	3	3	3	4	3	3	4	4	3	3	3	4	4	4	5	3	3	3	2	4	3	5	4	5	5
50000	3		1	1, 3	1	2	1, 3, 6	1, 5, 6	2	1	2	4	3	3	4	4	4	4	3	3	2	2	2	4	2	4	2	4	2	4	4	2	4	3	2	2	2	4	2	4	2	2	2	2	2	4	4	4	2
25000	3		3	1	1	2	1, 3, 6	1, 4, 5, 6	3	2	3	3	2	2	5	3	4	4	4	2	3	2	4	4	4	4	3	4	5	4	5	4	4	4	2	2	2	4	2	4	2	3	4	3	2	2	4	4	2
40000	3		3	1, 3	1	1	3	5, 6, 7	3	2	3	4	3	3	4	4	2	4	2	3	2	2	3	3	2	2	2	2	3	3	4	4	3	3	3	2	1	2	2	4	4	3	2	2	3	3	4	3	3
80000	3		2	1	1	2	1, 3, 4, 6	1, 5, 6	3	2	3	3	2	1	2	4	4	4	4	3	4	3	4	3	2	2	4	4	3	3	3	3	4	3	2	3	2	4	3	3	3	4	2	2	3	2	2	2	2
70000	1		2	3	1	1	1	7	2	2	1	2	2	3	4	3	2	3	2	3	3	3	2	3	3	3	2	3	2	3	3	3	3	3	3	3	3	3	3	3	3	3	3	3	3	3	4	3	3
75000	3		1	1	1	2	2, 3, 5	1	5	3	1	1	3	5	5	5	4	5	5	3	4	2	4	1	1	1	5	5	5	5	5	5	5	5	1	4	1	1	1	5	5	5	3	1	1	2	1	1	1
100000	3		3	1, 3	1	1	1, 3, 6	1, 6, 7	1	4	1	1	3	2	5	1	2	5	1	3	2	1	1	5	4	3	2	5	3	3	4	1	1	1	3	5	4	5	5	1	3	1	1	5	5	5	3	3	5
30000	1		2	1	1	1	1, 4, 6	1, 5, 6	3	4	2	3	2	2	4	2	4	4	4	4	2	3	3	2	2	4	4	4	4	4	4	4	5	4	2	2	2	4	2	4	3	4	2	2	2	2	2	4	2
40000	3		1	1	1	2	3, 6	1, 2, 3, 4, 5, 6, 7	4	3	4	5	4	2	4	4	2	4	4	3	3	2	3	4	3	3	4	4	4	4	3	3	4	3	4	4	3	3	3	4	4	3	2	4	3	4	4	4	4
50000	2		2	1, 2, 3	1	2	6	1, 2, 4, 5, 6	5	3	4	4	2	3	4	3	3	3	4	3	3	2	3	4	4	3	3	5	4	3	5	4	3	3	3	3	3	3	3	2	3	3	3	4	4	3	2	3	4
20000	3		1	1	1	2	2	5	1	4	1	1	2	1	5	2	3	2	2	2	3	2	2	5	5	3	2	4	3	3	4	3	3	1	4	3	4	4	4	2	2	1	3	2	4	3	2	4	4
30000	3		1	1	1	2	1, 6	1, 4, 6	1	4	2	1	1	1	5	1	4	4	4	1	1	1	1	4	2	4	4	5	3	2	4	4	5	1	5	4	5	5	5	1	1	1	3	4	2	2	4	5	5
30000	3		1	1	1	2	1, 6	1, 4, 6	1	4	2	1	1	1	5	1	4	4	4	1	1	1	1	4	2	4	4	5	3	2	4	4	5	1	5	4	5	5	5	1	1	1	3	4	2	2	4	5	5
35000	3		1	1	1	2	1, 5, 6	1, 5, 6	3	2	4	3	2	3	4	3	5	5	4	4	3	2	3	2	2	3	2	4	3	4	5	2	4	4	2	2	2	1	2	5	2	2	4	2	4	2	1	5	4
80000	3		2	1, 3	1	2	1, 4	1, 5, 6	3	3	2	2	2	2	5	3	2	3	3	2	3	1	1	4	3	3	3	2	3	2	2	3	3	2	3	3	4	3	2	3	2	2	1	2	2	2	4	5	4
80000	3		3	1	2	2	3	1	4	3	4	3	2	2	3	3	4	4	4	4	4	3	3	3	2	3	3	2	4	4	4	5	5	3	2	1	1	1	1	3	5	5	1	1	1	1	2	2	1
50000	3		3	2	1	2	1	1, 2, 3, 4, 5, 6	1	1	1	1	1	1	2	1	2	2	2	1	1	1	1	1	1	2	1	2	1	1	2	2	2	1	2	2	1	1	1	2	1	1	2	2	2	2	2	2	2
35000	3		3	1	1	2	1, 2	1, 3, 5, 6	2	4	4	1	3	1	5	3	3	4	3	3	2	2	3	2	2	3	3	4	4	2	4	3	4	2	2	2	3	2	4	3	2	2	4	2	2	2	2	3	4
80000	3		3	1, 3	1	2	1, 3, 4, 6	1, 3, 4, 5, 6, 7	4	4	4	1	1	1	5	3	4	5	4	4	4	1	4	4	2	4	4	2	4	4	4	4	4	4	2	3	4	4	2	4	4	4	4	2	2	2	2	2	4
30000	3		3	1	1	2	1	7	1	3	1	2	3	3	3	2	2	4	4	2	2	3	3	5	3	3	4	4	3	4	3	3	4	2	5	5	4	5	4	3	4	4	2	4	5	5	4	4	5
30000	3		3	1	1	2	1	7	1	3	1	2	3	3	3	2	2	4	4	2	2	3	3	5	3	3	4	4	3	4	3	3	4	2	5	5	4	5	4	3	4	4	2	4	5	5	4	4	5
50000	3		1	1	1	2	1, 6	4, 5, 6	3	3	2	2	2	3	3	4	2	4	3	3	3	2	2	2	2	3	3	3	3	3	3	3	3	2	4	3	3	4	4	3	3	3	2	2	2	2	3	3	3
90000	2		2	3	1	2	6	7	4	3	5	4	3	4	2	4	3	5	4	4	4	2	3	2	3	3	3	3	4	4	5	5	4	5	2	1	2	3	1	4	4	4	3	4	3	3	2	2	3
100000	3		4	1, 3	1, 3	1	1, 3, 4, 6	1, 3, 5, 6, 7	4	2	3	4	2	1	4	4	4	4	4	4	4	4	4	2	1	2	4	4	4	4	4	4	4	4	2	2	2	2	2	5	2	4	4	1	1	1	1	2	2
50000	2		2	3	1	2	6	4	4	3	3	4	3	3	4	4	3	1	2	2	2	1	1	5	5	3	3	3	3	3	3	3	3	3	4	3	3	4	3	3	3	3	3	2	3	2	3	3	4
25000	3		4	1	1, 3	2	1, 2, 3, 6	1, 5, 6, 7	3	1	4	2	4	4	4	5	5	5	4	3	4	5	4	3	2	4	5	2	5	5	5	3	5	5	1	1	1	1	2	5	5	5	4	1	2	2	1	4	2
50000	3		4	1, 3	1, 3	2	1, 2, 3, 4, 6	1, 2, 3, 4, 5, 6, 7	3	3	4	5	3	1	5	4	4	4	3	4	3	2	3	3	5	4	3	4	3	4	4	3	4	5	3	3	3	3	2	3	4	3	4	2	3	2	3	3	5
100000	3		2	3	1	2	1, 3, 4, 5	1, 5, 6	3	2	4	1	1	4	3	2	2	1	4	3	4	2	3	2	2	3	3	3	4	4	4	2	2	2	3	3	3	3	3	4	3	3	3	3	3	3	3	3	3
45000	3		3	1, 3	2	2	1, 6	1, 2, 5	3	4	4	2	3	4	5	3	4	5	4	3	3	2	3	4	1	3	4	4	3	4	5	5	4	3	2	2	3	4	3	3	5	4	3	1	5	4	2	2	5
100000	3		4	1, 3	1, 3	1	1, 4, 6	1, 2, 5, 6	3	5	4	1	2	4	4	4	3	5	5	3	3	2	3	3	2	3	2	1	3	4	3	5	4	4	2	4	2	3	3	4	2	2	1	1	1	2	2	4	4
50000	3		4	1, 3	1	2	1, 2, 6	2, 3, 5, 6	4	5	2	1	3	1	5	5	4	5	4	5	4	2	3	5	3	5	2	5	3	5	4	5	5	3	5	4	1	5	4	4	4	4	5	4	5	4	5	4	2
18000	3		3	1	1	2	6	5	1	1	1	1	1	1	1	1	2	3	2	2	3	3	2	2	2	2	3	2	3	2	2	2	2	2	2	2	5	2	2	3	3	2	3	3	3	2	2	3	2
30000	3		4	1	1	2	2, 3	2, 4, 5, 6	2	3	3	3	3	2	4	3	4	4	4	4	4	3	3	3	3	2	2	2	3	3	4	3	4	3	2	3	3	2	2	3	2	2	2	3	3	3	3	2	2
20000	3		4	1	2	1	4	7	3	4	3	5	4	3	5	5	4	4	4	3	4	3	4	2	2	4	2	2	4	4	4	4	4	5	3	2	4	4	2	4	2	4	4	2	2	2	1	2	2
30000	3		2	1	1	2	1, 4	1, 2, 5, 6, 7	1	4	1	1	1	2	5	4	4	4	3	3	3	1	3	3	3	3	1	5	2	3	4	4	3	3	3	3	4	3	3	3	3	3	2	2	3	3	4	2	2
100000	3		4	1, 3, 4	1, 3	2	1, 3, 6	1, 3, 4, 5, 6, 7	4	5	5	5	1	1	1	1	1	5	1	1	1	2	2	1	4	3	1	1	2	3	4	5	5	3	3	1	2	3	2	2	1	4	1	3	2	4	2	5	2
60000	3		3	1	1	2	1, 3, 6, It will save time..2 need to get ready for college and to travel..	5, 6	1	3	1	2	1	2	5	3	3	5	3	3	1	1	1	3	1	3	3	3	4	5	5	3	5	3	3	3	3	3	3	3	1	3	4	1	2	2	2	5	3
50000	3		1	1	1	2	1, 3, 6	1, 2, 5, 6	3	3	2	1	2	2	3	3	3	4	3	2	3	1	3	4	2	4	4	5	4	4	4	3	4	3	2	3	2	2	3	3	3	3	3	3	2	2	2	2	3
60000	3		4	4	1	2	1	7	2	4	2	2	2	3	5	3	2	2	4	2	2	1	2	3	2	2	2	2	2	3	2	2	2	2	4	4	4	2	3	2	2	2	2	3	3	3	3	3	3
30000	3		4	1	1	1	1, 4, 6	1, 5, 6	3	4	2	3	2	2	4	2	4	4	4	4	2	3	3	2	2	4	4	4	4	4	4	4	5	4	2	2	2	4	2	4	3	4	2	2	2	2	2	4	2
50000	3		4	1, 3	1, 3	2	1, 5	1, 6, 7	3	3	2	2	4	3	5	5	3	5	5	3	3	3	3	3	3	4	4	3	3	3	4	5	5	4	2	3	2	2	3	4	4	3	2	1	4	2	1	3	3
50000	3		4	1, 3	1, 3	2	1, 5	1, 6, 7	3	3	2	2	4	3	5	5	3	5	5	3	3	3	3	3	3	4	4	3	3	3	4	5	5	4	2	3	2	2	3	4	4	3	2	1	4	2	1	3	3
20000	3		3	1, 3	1	2	6	5, 7	1	3	2	1	2	1	1	3	3	4	3	3	2	2	2	2	2	3	3	3	3	3	3	3	4	3	3	3	3	3	3	3	3	3	3	3	3	3	3	3	4
50000	3		1	1	1	2	1, 3, 6	2, 5, 7	3	4	4	2	3	4	5	4	4	4	3	3	2	2	3	3	2	4	3	4	4	3	3	3	4	3	2	2	2	2	2	4	4	4	3	2	5	4	4	4	3
50000	3		4	3	1	2	1	1	2	5	3	4	4	4	3	4	4	3	5	4	4	4	4	4	4	2	4	4	5	4	4	5	5	5	2	3	2	3	3	5	4	5	3	1	4	4	5	4	5
30000	3		2	1	1	2	1, 3, 6	3, 5, 6, 7	1	3	2	4	3	4	5	4	3	4	4	3	3	1	2	3	2	3	2	5	3	2	3	2	4	3	3	3	3	3	4	3	2	3	2	3	5	5	3	3	4
50000	3		2	1, 3	1	2	6	1, 2, 5	1	5	1	3	2	1	5	1	2	2	1	3	3	1	1	5	4	4	1	1	3	3	4	3	3	1	5	4	4	5	4	2	3	2	2	3	5	3	3	3	5
70000	3		1	1, 3	1	2	1, 3	1, 2, 6	5	1	1	1	5	1	5	5	5	5	1	1	5	1	5	5	5	5	1	1	5	5	5	1	5	1	5	5	5	5	5	1	5	1	5	1	5	1	5	5	1
100000	3		1	1	1	2	1, 2, 3, 4	1, 5, 7	4	2	4	4	4	3	3	4	4	3	4	3	3	4	3	2	3	3	3	3	3	3	3	3	3	3	2	2	2	2	2	3	3	3	3	3	3	3	3	3	3
50000	3		4	1, 3	1	1	1, 3, 6	1, 2, 3, 4, 5, 6, 7	2	3	5	2	2	1	5	3	3	3	3	2	2	1	1	5	2	3	3	3	5	5	5	5	5	3	2	3	2	3	4	4	1	3	2	1	2	3	2	4	2
50000	3		2	1	1	2	2	1	4	3	4	5	3	4	5	4	3	5	4	3	4	3	3	3	3	4	4	4	5	5	4	4	3	4	4	3	1	3	1	1	3	3	3	1	1	2	2	4	3
20000	3		2	1	1	2	1	2, 5, 6, 7	3	3	4	2	2	2	4	3	2	2	2	2	2	2	2	5	4	3	2	2	2	2	2	2	2	2	3	4	3	4	3	3	2	2	3	2	3	3	2	3	4
40000	3		2	1	1, 3	1	1	5, 6	3	4	2	1	3	1	5	3	3	4	3	2	4	2	2	3	2	4	2	4	3	4	3	2	3	3	2	3	3	2	2	4	2	4	3	2	2	2	5	4	4
50000	3		3	1	2	2	1, 2, 3, 6	1, 2, 5, 6, 7	3	4	5	5	4	2	3	4	1	4	3	2	5	4	3	3	4	3	2	1	3	4	4	2	3	3	4	4	2	3	4	4	1	3	1	1	2	4	3	4	5
70000	3		2	1	1	2	1, 2, 4	4, 6, 7	3	2	4	4	3	2	5	4	4	4	4	4	3	2	4	2	2	3	4	3	5	4	3	5	4	4	2	2	3	3	2	4	4	3	2	2	2	3	1	4	2
80000	3		2	1	1	2	2, 4, 6	5, 6	3	3	3	4	3	4	4	4	4	4	3	3	3	2	3	3	2	4	4	3	4	4	4	3	4	2	3	3	4	3	3	4	4	4	3	2	4	4	3	4	4
60000	3		2	1, 3	1	2	4, 6	1, 5, 6	3	4	3	3	3	2	4	3	4	2	4	3	2	2	2	4	4	2	2	2	4	4	4	5	5	4	2	2	3	4	3	2	2	5	2	1	4	4	1	1	4
100000	3		2	3	1	2	1, 4	5, 6, 7	3	3	2	1	2	1	4	2	3	3	2	3	2	1	2	3	2	2	2	2	4	3	3	3	3	2	2	1	2	1	2	2	1	1	3	2	3	2	2	4	3
40000	3		2	1, 3	1, 2	2	1, 4	4, 5, 6	3	2	4	5	4	1	2	5	4	5	5	3	4	3	4	2	3	3	4	3	4	4	5	5	4	4	1	1	1	2	1	4	4	4	3	3	2	3	1	1	1
30000	3		4	1, 3	1, 3	2	1, 3, 6	1, 5, 6, 7	4	3	3	3	4	2	5	4	3	4	3	3	3	3	3	3	5	4	4	3	4	5	3	4	4	5	2	1	1	1	2	5	4	4	4	2	3	4	2	4	2
30000	4		2	1	1	2	1, 6	1, 4, 6	1	4	2	1	1	1	5	1	4	4	4	1	1	1	1	4	2	4	4	5	3	2	4	4	5	1	5	4	5	5	5	1	1	1	3	4	2	2	4	5	5
50000	1		2	1, 3	1	2	1, 3, 6	1, 5, 6	2	1	2	4	3	3	4	4	4	4	3	3	2	2	2	4	2	4	2	4	2	4	4	2	4	3	2	2	2	4	2	4	2	2	2	2	2	4	4	4	2
50000	1		2	1, 3	1	2	1, 3, 6	1, 5, 6	2	1	2	4	3	3	4	4	4	4	3	3	2	2	2	4	2	4	2	4	2	4	4	2	4	3	2	2	2	4	2	4	2	2	2	2	2	4	4	4	2
50000	1		2	1, 3	1	2	1, 3, 6	1, 5, 6	2	1	2	4	3	3	4	4	4	4	3	3	2	2	2	4	2	4	2	4	2	4	4	2	4	3	2	2	2	4	2	4	2	2	2	2	2	4	4	4	2
50000	3		1	1	1	2	1, 3, 6	1, 2, 5, 6	3	3	2	1	2	2	3	3	3	4	3	2	3	1	3	4	2	4	4	5	4	4	4	3	4	3	2	3	2	2	3	3	3	3	3	3	2	2	2	2	3
80000	3		3	1, 3	1	2	1, 3, 4, 6	1, 3, 4, 5, 6, 7	4	4	4	1	1	1	5	3	4	5	4	4	4	1	4	4	2	4	4	2	4	4	4	4	4	4	2	3	4	4	2	4	4	4	4	2	2	2	2	2	4
50000	4		4	3	1	2	6	4	4	3	3	4	3	3	4	4	3	1	2	2	2	1	1	5	5	3	3	3	3	3	3	3	3	3	4	3	3	4	3	3	3	3	3	2	3	2	3	3	4
40000	3		2	1	1, 3	1	1	5, 6	3	4	2	1	3	1	5	3	3	4	3	2	4	2	2	3	2	4	2	4	3	4	3	2	3	3	2	3	3	2	2	4	2	4	3	2	2	2	5	4	4
45000	3		3	1, 3	2	2	1, 6	1, 2, 5	3	4	4	2	3	4	5	3	4	5	4	3	3	2	3	4	1	3	4	4	3	4	5	5	4	3	2	2	3	4	3	3	5	4	3	1	5	4	2	2	5
50000	3		1	1, 3	1, 3	2	1, 4, 6	5, 6, 7	3	2	3	3	3	3	3	3	3	3	3	3	3	3	3	3	3	3	3	3	3	3	3	3	3	3	3	3	3	3	3	3	3	3	3	3	3	3	3	3	3
80000	3		2	1, 3	1	2	1, 4	2, 3, 5, 6, 7	1	3	2	2	3	1	5	2	3	3	3	2	2	2	2	3	3	4	3	3	3	3	4	3	3	3	3	3	3	3	4	3	4	3	2	3	3	3	3	3	5
50000	3		4	1	1	1	4	7	5	2	5	4	4	3	4	4	5	5	4	3	2	1	3	4	4	4	4	4	4	4	4	5	5	4	1	3	2	3	2	4	4	4	4	2	2	4	1	4	5
80000	1		2	1	1	2	1	5	3	4	4	5	2	2	4	2	4	4	3	2	2	2	2	2	3	3	4	2	3	3	5	2	4	4	4	4	4	4	3	2	2	3	2	5	4	4	2	3	2
60000	3		3	1	1	2	1	1	3	2	3	4	4	2	4	3	3	4	3	2	2	3	3	3	2	3	3	3	3	4	4	4	3	3	3	2	2	2	2	3	2	2	3	3	3	3	4	3	3
50000	3		2	1	1	2	1, 3, 4, 6	1, 5, 6	4	2	3	2	3	3	3	4	5	5	3	3	3	2	3	3	1	3	3	3	3	4	5	2	3	5	1	1	1	1	1	4	5	5	4	1	1	1	1	1	3
80000	3		4	3	1	2	1, 3, 6	1, 5, 6, 7	4	3	4	2	3	2	1	4	4	4	4	4	4	2	3	4	4	4	4	2	4	4	4	4	4	4	4	4	2	2	2	5	4	4	3	4	2	2	2	4	2
50000	3		4	1, 3, television	2, 4	1	1, 2, 4, 6	1, 6	3	2	4	4	4	4	5	4	3	4	4	4	4	1	3	4	1	4	5	2	4	4	4	5	5	4	1	2	1	1	2	4	5	5	4	1	2	2	2	2	2
1000000	3		4	3	1	2	1, 4, 6	1, 2, 3, 5, 6, 7	4	3	3	2	4	4	5	2	4	5	5	3	3	3	2	4	4	4	5	3	4	4	4	5	5	3	4	2	3	3	4	3	2	4	4	1	5	4	3	4	4
50000	1		2	1	1	2	1, 3, 6	1, 2, 5, 6	3	3	2	1	2	2	3	3	3	4	3	2	3	1	3	4	2	4	4	5	4	4	4	3	4	3	2	3	2	2	3	3	3	3	3	3	2	2	2	2	3
100000	3		4	1, 3, 4	1, 3	2	1, 3, 6	1, 2, 3, 4, 5, 6, 7	3	5	3	4	1	1	5	3	3	5	3	1	1	1	2	4	4	3	2	2	2	3	4	3	2	1	2	2	5	5	5	1	1	1	3	5	3	3	3	5	5
15000	3		2	1	1	2	1, 6	1, 5, 6	2	4	3	3	3	1	5	5	3	2	1	3	4	3	3	4	3	4	2	3	3	3	1	2	1	3	4	4	3	3	3	1	4	4	4	2	2	4	1	3	4
30000	3		3	3	1	2	3, 4, 6, Learning in own environment	2 disadvantage	5	2	5	5	4	4	3	4	5	4	5	5	4	4	4	3	3	3	4	4	4	3	4	5	5	4	2	3	3	3	3	3	2	3	5	3	3	3	3	3	3
1000000	3		4	3	1	2	1, 4, 6	1, 2, 3, 5, 6, 7	4	3	3	2	4	4	5	2	4	5	5	3	3	3	2	4	4	4	5	3	4	4	4	5	5	3	4	2	3	3	4	3	2	4	4	1	5	4	3	4	4
70000	3		4	1, 2, 3	1	2	1, 2	1, 4, 5	1	3	2	2	2	2	5	3	5	5	5	4	4	1	3	4	1	5	1	1	4	5	5	4	4	3	4	4	1	3	1	3	4	5	4	1	1	1	4	5	5
100000	1		4	1, 3	1	2	1, 2, 3, 4, 6	1, 3, 4, 5, 6, 7	4	3	2	3	3	2	1	3	5	4	4	3	3	2	2	2	1	3	4	3	4	3	4	4	3	3	1	1	1	2	1	3	1	2	2	1	1	1	1	1	1
70000	1		4	1, 3	1, 3	2	1, 3, 5, 6	1, 4, 5, 6, 7	3	4	2	2	2	1	5	2	2	3	3	2	2	1	2	2	4	3	3	1	3	4	4	5	5	4	4	3	3	4	3	2	3	1	3	4	3	3	4	4	4
25000	1		4	1, 3	1	2	3	2, 5, 6	3	2	4	3	2	2	3	5	4	4	3	4	2	2	3	2	2	2	2	4	4	3	4	3	4	4	3	2	2	1	2	5	2	4	4	3	2	2	4	4	3
60000	1		4	1, 3	1, 3	2	1, 4, 6	1, 3, 5, 6, 7	2	3	2	2	2	2	4	2	2	2	2	2	2	2	2	4	3	3	2	5	2	2	3	2	2	2	4	4	4	4	5	2	2	2	2	4	5	5	3	5	5
50000	1		4	1, 3	1, 3	2	1, 3, 4, 6	1, 2, 3, 4, 5, 6, 7	2	3	3	2	3	2	4	2	3	3	2	2	2	2	2	3	3	2	3	2	3	2	4	3	4	2	4	1	1	2	2	2	2	2	2	2	2	2	2	4	3
70000	3		2	3	1	2	6	1	4	2	4	3	4	2	4	3	4	5	5	3	4	2	3	3	2	2	4	3	4	4	3	4	4	4	3	4	3	3	3	4	3	4	2	2	4	4	2	4	5
50000	1		3	3	1	2	4	2	2	2	2	2	3	2	4	3	3	4	3	3	3	2	2	4	2	3	2	2	3	3	3	3	4	2	3	3	4	4	4	2	3	2	3	3	3	3	2	2	2
50000	1		4	1, 3	1, 3	2	1, 3	1, 2, 3, 5, 6, 7	2	3	2	2	2	1	5	2	4	3	3	3	2	2	2	3	3	3	3	2	4	3	4	3	2	2	3	3	3	3	3	3	2	3	3	2	2	2	2	2	4
50000	1		4	1, 3	1, 3	1	1, 3, 4, 5, 6	1, 2, 3, 5, 6, 7	2	4	1	1	2	1	5	2	3	2	3	1	1	1	1	4	4	4	3	4	3	3	5	5	4	3	4	4	3	3	3	3	4	4	2	2	2	2	2	4	4
100000	1		4	1, 3	1, 3	2	1, 3, 6	1, 2, 3, 4, 5, 7	4	3	4	4	4	3	5	4	4	4	4	3	4	2	4	2	3	2	4	3	4	4	5	4	4	4	3	3	2	3	3	4	3	4	4	4	3	3	3	3	4
70000	1		4	1, 3	1	2	1, 3, 4, 5	1, 3, 6, 7	2	4	2	2	3	1	2	3	3	2	2	2	2	2	2	4	3	4	4	2	2	2	3	2	4	3	2	2	2	2	2	2	2	2	4	2	2	2	2	2	2
40000	1		4	1, 3	1	1	1, 3, 4, 6	1, 2, 4, 5, 6	1	4	4	1	3	3	2	3	3	3	4	3	3	3	3	4	4	3	3	3	3	3	3	3	3	3	4	3	3	3	3	3	3	3	3	3	3	3	3	3	3
40000	1		4	1	1	2	3, 6	1, 2, 3, 4, 5, 6, 7	1	3	1	1	1	1	5	1	1	2	1	1	3	1	1	5	3	2	2	5	3	2	2	2	3	3	2	3	3	5	4	2	1	1	1	3	3	1	2	2	4
50000	1		4	1, 3	1, 3	2	3, 6	1, 2, 5	4	4	3	2	3	2	4	3	3	2	3	3	3	3	4	3	3	3	3	4	3	3	3	3	3	3	2	2	2	4	3	3	2	3	3	3	2	2	2	2	3
145000	1		3	1, 3	1	2	1, 6	1, 2, 3, 5, 6, 7	1	5	1	1	1	1	5	3	1	5	1	1	2	1	1	5	5	3	4	1	1	5	1	1	1	2	4	1	2	5	1	5	2	1	1	5	2	2	2	4	1
30000	1		2	1, 3	1, 3	2	6	1, 2, 3, 4, 5, 6, 7	3	4	3	1	2	1	5	4	1	3	5	3	1	1	2	5	5	4	1	1	3	3	4	4	4	1	5	2	2	5	2	4	5	4	1	1	5	5	5	5	5
40000	1		2	2	1	2	1, 3	2, 5, 6, 7	2	5	3	1	2	2	5	3	3	3	2	3	3	2	5	5	4	4	2	3	3	2	2	2	3	2	5	4	4	4	4	2	3	2	2	2	2	3	2	4	5
50000	1		1	1, 3	1, 3	2	1, 3	1, 2, 3, 4, 5, 6, 7	1	5	1	1	1	1	5	2	1	5	5	1	2	2	3	3	5	5	5	5	5	3	5	5	5	1	4	5	3	3	5	3	4	4	3	5	5	5	3	4	4
30000	1		1	1, 3	1, 3	2	1, 2, 3, 6	1, 4, 6	3	1	4	2	3	2	5	5	5	5	5	4	3	3	4	2	1	1	5	4	5	5	5	5	5	5	1	5	1	2	2	5	5	5	1	4	1	1	1	5	2
30000	1		1	1	2, 3	2	1	2, 5, 6, 7	3	3	3	3	3	1	2	2	2	2	2	2	2	2	2	4	4	4	3	5	3	3	2	3	3	2	4	3	4	3	3	2	4	3	2	3	4	5	5	4	5
30000	1		1	1	1	2	1, 6	1, 2, 5	3	4	4	4	3	3	3	3	3	4	4	3	3	3	3	3	3	3	2	4	3	3	3	3	4	3	3	3	3	3	3	2	2	3	3	3	2	3	3	4	3
20000	1		1	1, 3	1, 3	2	3, 6	2, 5, 6	3	4	3	3	4	1	5	3	4	3	3	3	3	2	3	2	3	4	2	2	3	3	4	4	5	3	2	3	3	4	2	4	1	3	2	2	2	2	3	1	4
100000	1		4	1, 3	1	2	2, 4, 6	5, 6, 7	3	5	1	3	2	1	5	4	3	4	3	1	1	1	2	2	4	5	5	2	4	4	5	2	1	5	5	4	4	4	5	2	1	5	2	4	3	4	3	4	3
45000	4		1	1, 3	1, 3	2	6	2, 5, 6, 7	1	2	5	5	1	1	5	3	3	5	3	2	2	3	2	5	3	5	2	5	4	4	2	5	5	1	3	2	3	5	1	4	1	5	4	5	5	5	4	1	5
50000	4		2	3	1	2	1	2, 5	2	5	2	2	2	2	5	2	2	4	4	2	2	2	3	3	5	3	3	1	3	2	2	3	3	1	5	3	5	5	3	2	2	2	3	5	5	5	5	5	5
45000	4		1	1	1	2	1, 3	5, 7	2	5	1	5	3	5	5	4	3	4	3	2	2	1	1	2	2	2	2	2	2	4	2	5	5	2	2	2	3	5	3	2	4	2	4	2	4	3	5	5	4
1500000	1		2	3	1	2	4	5	3	2	2	4	4	2	5	2	5	5	4	3	3	3	3	2	4	4	2	3	4	4	5	2	4	4	2	3	2	4	2	3	2	4	3	2	1	1	2	2	3
100000	1		2	1, 3	1, 3	2	1, 3, 4, 5, 6	1, 3, 4, 5, 6, 7	5	1	5	5	3	2	5	5	4	5	4	4	2	1	2	3	1	3	3	3	5	5	5	5	3	5	1	2	1	2	1	5	3	3	5	3	1	1	1	1	1
25000	1		2	1	1	2	6	5, 6	2	2	2	3	3	1	3	3	3	4	4	2	1	3	4	4	5	4	3	2	2	2	1	5	5	3	4	4	5	5	4	1	5	1	1	1	5	5	1	5	5
40000	1		2	3	1	2	1, 4, 6	1, 2, 3, 4, 5, 6, 7	3	3	5	1	1	1	5	3	4	5	2	3	4	1	4	5	2	5	4	3	3	4	4	3	4	4	5	3	3	5	3	3	5	4	2	4	5	5	5	5	5
50000	1		2	3	1	2	1, 6	1, 3, 4, 5, 6, 7	2	5	3	1	5	2	5	5	4	5	4	2	2	2	2	4	2	2	4	4	1	4	1	5	2	4	3	3	3	3	4	4	4	4	2	4	2	4	4	4	4
40000	4		2	3	1	2	6	7	2	5	1	2	2	3	1	2	1	3	2	1	1	1	1	3	3	2	1	5	2	3	1	4	2	1	5	4	4	5	5	1	3	4	5	5	5	5	3	2	5
75000	4		2	1	1	2	1, 3	1, 2, 4, 5, 6, 7	1	3	2	2	3	1	5	3	3	2	2	3	2	1	2	5	5	3	1	3	3	2	1	3	3	2	3	3	4	5	4	1	4	1	3	5	5	5	5	5	5
150000	4		2	1	1	2	1, 6, Time saving	5, 6	4	2	3	2	3	4	5	5	5	5	4	3	4	3	3	2	1	3	4	4	4	3	5	5	5	5	1	3	1	1	3	5	5	5	5	1	3	3	1	1	1
50000	4		2	1, 3, 4	1, 4	2	1, 3, 6	1, 3, 5, 7	1	3	2	2	2	1	5	1	1	4	1	1	1	1	1	5	2	5	1	5	1	1	4	1	1	2	5	3	5	5	5	2	1	3	1	5	4	4	5	5	5
60000	4		2	3	1	2	1	5, 6, 7	3	3	4	2	3	1	5	4	4	3	2	1	1	2	3	3	3	4	1	3	3	2	1	3	4	1	5	2	3	5	5	1	3	1	3	4	5	5	3	3	4
50000	4		1	1	1	2	2	5	2	3	2	4	5	1	1	2	3	4	2	1	2	2	2	2	3	2	4	4	3	4	4	4	4	5	3	4	4	4	3	4	5	5	4	5	5	4	5	5	5
50000	4		2	1, 3	1, 3	2	1, 6	1, 2, 5, 6, 7	3	4	2	3	3	4	4	3	4	3	3	4	4	3	4	3	3	3	3	3	3	3	2	3	4	3	4	3	3	4	3	3	2	3	3	4	3	3	4	3	4
50000	4		1	1	1	2	3, 5	2, 5	3	4	2	2	3	1	5	3	1	4	2	1	3	1	3	4	3	5	2	5	3	4	1	3	5	3	5	1	4	1	2	3	1	5	2	2	5	5	5	2	5
60000	1		4	1	1	1	2	6	3	5	2	4	2	2	2	3	4	4	3	1	2	2	3	3	3	4	5	2	4	3	2	2	4	3	3	4	3	4	2	3	4	4	5	2	2	2	2	5	4
40000	1		4	3	1	2	1, 2, 6	1, 2, 5, 6	3	3	3	2	2	2	4	2	4	3	2	2	2	3	3	3	4	4	3	4	3	3	4	2	4	2	3	3	3	3	2	3	3	3	3	4	3	3	3	3	3
60000	4		2	3	2	2	1	5	1	3	1	1	3	1	1	3	2	2	2	1	3	1	2	4	4	3	1	5	3	2	1	3	2	1	5	4	5	3	3	1	1	2	1	2	5	5	4	4	4
86000	1		4	3	1	2	3	1, 2, 5	2	4	2	2	2	3	5	4	4	3	3	2	4	2	2	4	4	5	2	2	3	4	3	4	4	2	3	3	4	3	2	1	1	4	5	5	5	4	5	4	3
40	4		4	3	1	2	1	5	1	2	4	2	3	1	5	3	1	3	3	2	3	2	2	2	2	3	4	2	4	5	4	4	5	3	3	2	3	2	2	4	2	2	4	5	1	2	5	4	4
35000	1		4	1, 3	1, 3	2	1, 2	1, 2, 5, 7	4	2	4	2	3	1	5	4	4	4	2	3	4	3	3	2	3	4	2	2	4	2	5	4	5	5	3	1	1	2	2	4	4	3	3	1	2	1	2	4	2
50000	1		4	1, 3	1	2	3, 6	3, 5	3	4	2	5	5	2	5	5	5	5	5	1	5	5	1	5	5	5	5	1	5	5	1	5	5	5	2	5	1	1	1	5	5	5	1	1	5	5	2	5	2
50000	4		2	1	1, 3	2	1, 3, 6	1, 2, 4, 5, 6, 7	2	4	2	2	1	2	5	3	4	4	2	2	2	1	3	3	2	3	2	1	3	3	2	1	2	3	1	3	1	3	2	4	5	2	3	2	5	3	2	3	3
30000	4		4	1, 3	1	2	1, 4, 5	1, 4, 5, 6, 7	2	3	2	2	3	2	4	3	3	3	2	2	2	2	3	3	3	3	3	2	3	3	2	4	3	3	2	3	3	3	2	3	3	3	3	3	3	3	2	3	4
100000	1		4	2	1	2	6	5	1	5	5	1	5	1	5	5	5	2	5	1	1	1	3	5	5	2	5	2	5	5	2	5	3	3	1	3	2	5	2	5	5	3	3	5	2	2	2	5	5
30000	1		4	1	1	2	1, 6	2, 3, 4, 5, 6	2	2	1	1	1	1	5	2	2	4	1	1	1	1	1	5	3	4	2	5	2	3	1	4	4	2	4	3	5	5	4	2	2	1	1	5	5	5	5	5	5
50000	4		1	1, 3	1	2	3, 4	1, 2, 3, 5, 6, 7	1	5	3	1	3	2	5	2	2	4	3	2	3	1	2	5	3	5	2	4	3	4	3	4	4	2	4	3	4	4	4	2	3	3	3	3	5	4	3	4	4
200000	4		2	1, 3	2	2	6	5, 6	3	5	2	2	1	3	5	1	3	3	2	1	1	1	1	5	5	3	3	3	2	2	3	2	2	1	5	5	5	5	5	2	3	2	1	3	5	5	5	5	5
40000	4		4	1, 3	1, 2, 3	2	1, 3, 4, 6	3, 4, 5, 6, 7	4	4	3	3	2	1	5	3	5	5	3	2	4	2	1	3	1	3	2	4	5	3	5	5	1	1	4	5	2	3	2	4	3	2	4	2	3	4	3	3	2
50000	4		2	3	1	2	1	5, 6	1	5	1	1	1	1	1	1	1	1	1	1	1	1	1	1	1	1	1	5	1	1	1	5	1	1	1	1	1	1	1	1	5	1	1	5	5	5	5	5	5
30000	4		4	1, 3	1	2	1, 3, 4, 6	1, 4, 5, 7	3	2	2	3	4	2	5	3	4	4	3	3	3	3	3	2	3	4	3	4	4	4	4	5	5	4	1	2	2	2	2	3	2	4	2	2	2	2	1	2	3
50000	4		1	1	1	2	3	2	3	4	3	4	4	3	4	3	3	4	3	3	4	3	3	4	3	3	2	4	3	3	2	4	5	2	4	3	4	4	4	3	2	3	3	4	4	5	3	3	3
50000	4		1	1	1	2	1	5	2	3	3	2	2	2	4	3	3	3	2	2	2	2	2	3	3	3	3	2	3	2	3	2	2	1	4	3	4	3	4	3	4	5	3	5	4	3	3	4	4
30000	4		1	1	1, 3	2	1, 6	2, 5, 6, 7	1	5	1	1	1	1	5	3	1	3	1	1	1	1	1	5	3	5	1	2	1	3	1	1	1	1	1	3	4	4	1	2	1	1	1	5	4	4	5	4	4
80000	4		4	3	1	2	1	5	3	1	3	5	3	5	5	3	3	5	5	1	5	1	5	5	2	5	3	2	3	5	5	5	5	4	1	3	1	3	2	2	4	5	4	2	5	3	4	5	5
50000	4		1	1	1	2	3	4	1	3	1	2	4	3	4	3	4	1	4	4	3	3	3	4	3	4	3	2	1	3	2	1	4	2	1	4	1	3	2	1	2	2	3	5	1	1	4	3	2
25000	4		1	1	1	2	2	5	3	4	3	3	2	2	4	2	2	4	4	2	2	2	2	3	4	4	3	5	4	4	3	2	2	3	2	2	3	3	3	3	3	4	3	2	2	2	2	2	4
50000	4		2	3	1	2	1	5	1	5	2	1	1	1	5	1	1	4	1	1	1	1	1	5	5	3	1	1	1	1	1	1	1	1	5	5	5	3	5	1	2	1	1	5	5	5	5	4	1
200000	4		4	3	1	2	1, 5, 6	1, 5	2	1	3	2	2	3	5	3	3	2	3	2	2	2	2	2	2	2	2	2	2	2	2	2	2	1	3	3	4	4	5	1	3	3	2	3	4	4	4	4	5
100000	4		1	2	1	2	1	5	1	5	5	5	2	2	5	2	3	5	3	1	3	1	3	2	4	3	3	3	1	5	3	5	5	3	3	2	5	3	3	5	5	3	5	5	1	2	3	4	5
80000	4		1	1	1	2	2	5	3	4	2	3	2	2	5	3	3	2	4	3	3	4	3	2	2	3	5	4	5	5	5	5	4	5	3	3	2	3	3	1	2	1	5	3	1	1	5	4	5
40000	4		4	1, 3	1, 3	2	4, 6	2, 5, 6, 7	1	5	5	4	4	5	2	5	5	3	4	3	4	3	5	3	3	4	5	3	4	4	5	4	3	5	1	3	1	1	1	4	4	3	5	1	1	1	1	2	2
40000	4		4	1, 3	1, 3	2	4, 6	2, 5, 6, 7	1	5	5	4	4	5	2	5	5	3	4	3	4	3	5	3	3	4	5	3	4	4	5	4	3	5	1	3	1	1	1	4	4	3	5	1	1	1	1	2	2
40000	4		2	1	1	2	1	5, 6, 7	1	4	2	1	1	2	5	1	1	4	4	3	2	1	4	5	3	5	3	3	3	3	1	1	1	1	5	3	5	5	5	1	1	1	3	2	5	5	3	5	3
20000	4		1	1	1	2	1	5	4	4	3	3	4	2	5	3	3	4	3	4	2	2	2	5	2	2	4	3	2	4	3	4	3	3	4	3	3	3	3	3	4	2	2	5	4	4	3	3	3
50000	4		2	1	1	2	1	6	2	2	4	4	3	4	4	2	4	5	4	4	3	4	3	3	3	3	4	3	3	2	5	3	3	4	3	3	3	4	3	3	3	4	3	4	4	3	3	4	3
60000	4		2	3	1	2	1, 4, 5, 6	3, 5, 6	5	1	5	1	1	3	1	5	4	5	1	5	5	2	3	1	1	3	3	3	5	5	5	2	1	3	1	1	1	3	1	4	1	5	1	3	1	1	4	5	4
40000	4		4	1, 3	1, 3	2	1, 3	5, 6	1	4	2	3	2	1	5	3	3	3	4	3	2	2	3	3	2	3	3	2	4	3	4	4	3	3	2	3	3	4	3	2	2	2	2	2	3	4	3	3	2
25000	4		1	1	1	2	1	1	3	4	3	5	5	4	4	4	3	4	4	3	5	4	3	3	3	3	3	3	5	5	4	4	5	5	3	4	3	3	3	4	3	3	3	3	3	3	5	2	5
40000	4		1	1, 3	1	2	2, 3	1, 5	2	3	2	3	2	4	3	3	4	3	4	3	3	4	3	2	2	1	3	3	3	2	2	3	4	3	1	2	1	2	1	3	3	2	2	1	1	2	1	2	2
100000	4		4	1, 3	1	2	1, 6	5, 7	3	1	3	2	2	2	5	3	3	4	3	3	3	3	3	3	2	3	3	3	3	4	3	4	3	3	2	2	2	2	4	4	1	3	1	3	4	3	3	4	3
45000	4		4	3	1	2	3, 6	1, 4, 5, 6, 7	4	2	5	5	4	3	5	5	5	5	5	4	4	4	5	2	2	3	4	5	5	5	5	5	4	4	1	1	1	1	1	5	5	4	2	2	1	2	1	2	2
60000	4		4	3	1	2	2, 5	5	4	1	5	5	4	1	4	5	5	5	3	2	4	3	4	2	2	4	2	5	5	4	5	3	4	5	3	1	2	2	3	4	5	3	3	5	5	3	1	3	2
50000	4		4	3	1	2	1, 3, 6	4, 6, 7	3	2	3	3	3	2	5	3	2	4	4	3	2	2	3	2	2	3	2	3	4	3	4	4	3	3	2	3	2	2	2	3	2	4	2	3	2	2	3	3	3
50000	4		1	1	1	2	3	4	1	3	1	2	4	3	4	3	4	1	4	4	3	3	3	4	3	4	3	2	1	3	2	1	4	2	1	4	1	3	2	1	2	2	3	5	1	1	4	3	2
50000	4		2	1	1	2	1	5, 7	3	3	4	3	2	3	4	3	3	3	3	2	3	2	3	3	3	2	2	2	3	2	2	2	3	1	4	2	2	4	4	2	3	3	1	3	4	3	3	3	3
50000	4		4	3	1	2	1	5	5	3	4	4	3	1	2	5	5	4	4	2	4	1	2	4	1	5	4	1	5	4	1	2	3	3	2	1	1	2	3	3	4	3	2	1	1	3	2	4	3
50000	4		4	3	1	2	1	5	5	3	4	4	3	1	2	5	5	4	4	2	4	1	2	4	1	5	4	1	5	4	1	2	3	3	2	1	1	2	3	3	4	3	2	1	1	3	2	4	3
50000	4		4	3	1	2	1	5	5	3	4	4	3	1	2	5	5	4	4	2	4	1	2	4	1	5	4	1	5	4	1	2	3	3	2	1	1	2	3	3	4	3	2	1	1	3	2	4	3
30000	4		4	1, 3	1	2	1, 6	1, 2, 3, 5, 6, 7	2	2	3	3	2	2	4	4	4	3	4	4	4	4	3	5	4	4	2	5	2	3	3	3	2	2	3	5	5	4	4	1	1	1	1	4	3	3	3	3	4
45000	4		1	1, 3	1, 3	2	6	2, 5, 6, 7	1	2	5	5	1	1	5	3	3	5	3	2	2	3	2	5	3	5	2	5	4	4	2	5	5	1	3	2	3	5	1	4	1	5	4	5	5	5	4	1	5
100000	4		4	1, 3	1	2	1, 6	5, 7	3	1	3	2	2	2	5	3	3	4	3	3	3	3	3	3	2	3	3	3	3	4	3	4	3	3	2	2	2	2	4	4	1	3	1	3	4	3	3	4	3
30000	4		4	3	1	2	3, 6	5, 6	5	5	5	4	3	4	4	4	2	5	4	4	4	4	4	4	3	5	4	4	4	4	4	4	4	4	4	4	4	4	4	4	4	4	4	2	4	4	4	4	4
10000	4		1	1	3	1	1	5	3	4	5	5	4	5	5	2	5	2	3	4	2	5	3	5	1	4	5	4	1	5	3	5	5	4	2	3	1	2	2	5	5	4	5	2	2	5	4	4	1
30000	4		4	3	1	2	3, 6	5, 6	5	5	5	4	3	4	4	4	2	5	4	4	4	4	4	4	3	5	4	4	4	4	4	4	4	4	4	4	4	4	4	4	4	4	4	2	4	4	4	4	4
50000	4		4	3	1	2	1, 6	1, 3, 4, 5, 6, 7	2	5	3	1	5	2	5	5	4	5	4	2	2	2	2	4	2	2	4	4	1	4	1	5	2	4	3	3	3	3	4	4	4	4	2	4	2	4	4	4	4
100000	4		4	1	1	2	1	5	2	4	4	3	3	3	4	3	3	4	3	3	4	3	4	4	4	3	3	3	3	3	3	3	4	4	4	4	4	4	4	4	4	4	4	4	4	4	4	4	4
100000	4		4	3	1	2	1	5	4	4	4	4	4	4	2	4	5	5	4	5	4	5	4	5	4	5	4	5	4	5	5	4	4	4	4	4	4	4	4	4	4	4	5	4	5	4	4	5	4
50000	4		4	1, 3	1	1	1, 4, 6	1, 5, 6	4	1	3	3	3	2	4	4	4	5	3	3	2	1	3	2	2	3	3	3	3	4	4	2	2	3	3	3	3	3	3	4	4	4	3	3	4	3	3	3	4
50000	4		4	1, 3	1, 3	2	1, 4, 5	1, 3, 5	1	3	1	2	1	1	4	3	3	3	2	2	1	1	2	5	1	4	3	2	2	3	4	3	2	1	1	3	4	4	3	2	3	1	1	5	5	4	5	5	5
10000	4		1	1	3	1	1	5	3	4	5	5	4	5	5	2	5	2	3	4	2	5	3	5	1	4	5	4	1	5	3	5	5	4	2	3	1	2	2	5	5	4	5	2	2	5	4	4	1
60000	4		1	1	1	1	2	6	3	5	2	4	2	2	2	3	4	4	3	1	2	2	3	3	3	4	5	2	4	3	2	2	4	3	3	4	3	4	2	3	4	4	5	2	2	2	2	5	4
15000	4		4	1	1	2	1, 3, 4, 6	1, 2, 3, 5, 6	3	2	3	2	4	4	5	5	5	5	3	5	5	2	5	2	1	2	2	2	4	4	4	4	4	4	4	3	2	2	2	4	4	4	4	4	4	5	5	5	5
35000	4		4	1, 3	1, 3	2	1, 3, 4, 6	1, 4, 5, 6, 7	5	5	5	5	4	5	5	5	5	5	5	5	5	5	5	1	1	2	5	1	4	5	5	5	5	5	1	1	1	1	1	5	5	5	5	1	1	1	1	2	1
50000	4		4	3	1	2	1, 3, 6	4, 6, 7	3	2	3	3	3	2	5	3	2	4	4	3	2	2	3	2	2	3	2	3	4	3	4	4	3	3	2	3	2	2	2	3	2	4	2	3	2	2	3	3	3
50000	4		4	3	1	2	2, 4, 5	3, 5, 6	1	4	3	2	2	1	5	1	1	5	2	1	1	1	1	4	3	2	2	5	2	3	1	3	4	1	2	2	3	3	2	3	1	2	2	1	5	3	2	4	5
70000	1		1	1, 3	1, 2	2	1	1, 5	4	2	4	5	3	3	2	4	3	3	4	3	5	5	4	3	3	4	4	4	3	5	4	4	5	4	3	3	3	3	3	4	4	3	3	2	3	3	3	3	3
70000	1		3	1	2, 3	2	1, 4	1, 2, 3, 4, 5, 6, 7	1	5	2	2	2	1	5	3	2	4	1	1	1	1	1	1	3	5	1	4	1	3	3	2	2	2	5	3	5	5	5	3	4	1	5	5	5	5	5	5	5
25000	1		1	1	1	2	1, 4, 6	1, 3, 4, 5	3	3	4	4	3	3	4	3	3	4	3	3	3	3	3	2	2	3	3	3	3	3	3	3	3	3	2	3	2	3	2	3	3	3	4	3	2	3	4	3	3
50	1		4	1, 3	1, 3	2	3	2, 3, 5, 6	3	4	4	4	4	4	5	5	4	4	3	3	4	5	4	4	3	3	3	4	4	4	5	5	5	3	3	4	3	3	4	3	3	3	4	3	4	4	1	4	4
40000	1		4	1	1	2	6	1, 2, 3, 4, 5, 6, 7	1	4	4	1	1	1	5	4	1	1	3	1	3	1	1	4	3	3	3	3	3	3	4	2	3	3	3	4	3	3	3	3	3	3	3	1	4	3	3	3	3
50000	1		1	3	1	2	1, 4	1, 5	5	5	5	5	5	5	5	5	5	1	5	1	5	5	5	5	5	3	4	3	3	4	4	5	5	5	1	1	1	1	1	5	1	5	1	1	1	1	1	1	1
50000	1		1	1	3	2	4, 6	5, 6	4	3	2	2	3	4	4	4	4	4	4	3	2	3	4	4	2	2	4	3	4	4	3	3	4	4	2	2	2	2	3	3	3	4	3	2	2	2	4	4	3
50000	1		1	1	1, 3	2	1, 3, 6	1, 5, 6	3	2	3	3	3	2	4	3	3	3	3	3	3	4	3	2	3	4	3	4	3	3	4	4	4	3	3	2	2	3	2	3	4	3	2	2	3	3	2	4	4
100000	1		1	1, 3	1, 3	2	1, 2, 4, 5, 6	1, 2, 5, 6	2	3	3	2	3	3	5	3	2	3	5	3	3	5	3	2	2	3	4	3	3	5	5	5	5	4	3	3	2	2	3	2	3	4	3	4	4	4	4	4	3
40000	1		1	1	3	2	1	1, 5	2	5	2	1	1	3	5	2	1	4	3	2	2	2	4	4	4	5	1	5	2	3	3	4	5	4	3	4	3	4	4	3	5	3	3	5	3	4	5	5	5
50000	1		3	1, 3	1, 3	2	1, 6	1, 2, 5, 7	3	4	2	2	4	2	5	3	4	2	5	3	4	2	2	4	3	4	3	3	2	2	4	3	5	3	5	4	4	4	4	2	3	2	5	1	5	5	5	4	5
20000	1		1	1, 3	1, 3	2	3, 6	5, 6	3	2	2	3	3	1	2	4	4	5	4	3	4	3	3	2	2	4	3	3	3	4	4	4	4	4	1	3	3	3	2	4	3	4	3	1	1	2	2	3	4
40000	1		3	1, 3	1	2	1, 4, 6	1, 2, 3, 5, 7	3	3	2	2	2	3	5	3	3	3	3	2	2	2	2	3	3	4	2	4	3	4	2	3	4	2	3	3	4	3	3	3	4	3	4	2	3	3	2	4	3
30000	1		1	1	1	2	1	2	1	3	2	1	5	1	5	3	3	5	4	3	2	3	2	3	2	3	1	5	4	4	2	2	5	4	2	3	2	3	2	1	1	3	3	3	2	3	2	4	4
50000	1		1	1, 3	1	2	1, 3	1, 5, 7	2	3	3	3	3	1	5	4	4	4	3	2	4	2	3	2	2	2	4	2	4	4	4	3	2	3	4	4	3	4	3	2	4	2	3	3	3	2	2	4	4
40000	1		1	1	1	2	1, 3, 6	2, 5, 6	3	2	3	1	2	2	5	3	4	3	3	3	3	2	2	4	3	3	2	3	4	3	1	2	2	3	3	3	3	3	3	3	3	4	4	2	2	2	1	2	5
100000	1		1	1	1	2	1, 3, 6	1, 5, 6	3	4	2	1	2	3	4	2	3	4	2	2	3	3	2	3	2	3	3	2	4	3	2	3	4	1	3	4	3	3	3	2	1	3	4	2	4	3	3	3	4
30000	1		1	1, 3	1, 3	2	1, 3, 6	1, 4, 6	5	3	2	3	3	3	5	5	1	1	4	3	4	4	4	3	2	1	5	3	4	5	5	5	5	5	1	4	1	2	2	5	1	4	1	1	1	1	4	3	1
0	1		1	1, 3, 4	1, 3	2	1, 6	1, 2, 3, 5, 6, 7	1	1	1	1	1	1	5	1	1	1	1	1	1	1	1	5	5	1	3	1	2	1	1	3	4	1	5	3	5	5	5	1	1	2	1	3	3	4	4	4	5
0	1		2	1	3	2	1	1, 2, 3, 4, 5, 6, 7	1	4	2	2	2	1	5	3	3	3	3	3	3	1	2	3	5	3	3	3	3	3	2	3	2	2	4	3	3	3	3	4	4	3	4	2	4	3	2	3	2
50	1		2	1, 3	1	2	3, 5	5, 6, 7	3	3	2	3	2	1	5	2	2	3	4	2	2	2	2	3	3	3	2	2	3	3	4	5	4	3	3	3	2	3	4	2	3	4	3	3	4	3	3	3	4
25000	1		1	1	1	2	1	2, 5	5	5	4	1	2	1	5	2	3	2	1	1	1	1	2	2	3	4	5	3	4	4	3	2	3	4	4	4	2	5	4	3	3	2	4	5	5	4	5	5	5
30000	1		1	1	2, 3	2	1, 6	2, 5, 6	3	4	3	3	3	3	4	3	3	4	3	3	3	3	3	3	3	3	3	3	3	3	3	3	3	3	3	3	3	3	3	3	3	3	3	3	3	3	3	3	4
20000	1		1	1	1, 3	1	2	1, 2, 5, 6	2	4	4	3	2	3	4	3	3	5	3	3	3	3	2	3	4	3	3	4	2	4	3	3	3	5	3	2	3	3	3	3	3	3	3	3	3	3	2	2	3
35000	1		2	1, 3	1, 3	2	1, 3, 6	5, 6	2	3	1	1	3	1	4	3	3	4	2	1	1	1	2	4	2	4	4	3	2	3	2	4	3	3	4	3	3	4	4	2	3	3	2	2	4	3	4	4	3
50000	1		2	1, 3	1, 3	2	1, 3, 6	1, 2, 5, 7	3	4	2	1	1	2	4	3	3	5	2	2	2	1	3	2	2	2	2	4	4	3	5	4	3	4	3	3	2	2	4	3	3	2	4	2	2	2	2	2	5
50000	1		2	1	1	2	1, 4	1, 2, 4, 5, 6	3	3	2	2	2	3	5	4	3	4	4	2	2	2	3	4	4	4	3	2	4	3	4	4	4	3	4	4	2	2	2	3	1	4	2	3	4	5	4	4	5
35000	1		2	1	1	1	6	1, 5, 6, 7	4	3	2	3	3	3	2	3	4	5	5	3	3	2	3	3	2	3	3	4	3	3	4	4	4	4	2	2	2	3	2	4	4	3	3	2	2	2	2	3	2
10000	1		3	3	1	2	1	1, 5, 6, 7	1	3	2	1	2	1	4	4	2	2	3	2	2	2	3	4	3	3	3	4	4	4	2	4	4	3	2	3	3	3	3	2	2	2	3	3	3	3	3	3	3
40000	1		1	1, 3	2	2	2, 4	1, 5, 6	4	1	5	3	1	3	4	4	4	4	4	3	3	4	5	3	3	3	4	2	3	3	4	5	1	3	1	1	1	2	2	3	3	3	2	1	1	1	2	2	1
80000	1		3	1, 3	1, 3	2	1, 4, 6	1, 2, 3, 4, 5, 6, 7	2	3	2	1	1	2	4	3	2	4	2	2	2	2	2	2	2	2	3	3	2	2	3	2	1	2	2	2	2	4	3	4	1	3	2	2	2	2	2	3	2
70000	1		2	1, 3	1, 3	2	1, 4	2, 5, 6, 7	2	3	2	2	3	1	5	3	1	4	3	2	2	1	2	3	2	3	1	1	2	3	2	4	4	1	5	3	4	5	4	3	3	2	2	4	3	2	3	3	1
20000	1		3	1, 3	1, 3	2	1, 3, 4, 6	1, 4, 5, 6, 7	2	3	2	1	2	2	5	3	1	3	1	1	2	1	3	3	2	3	3	3	3	3	2	3	3	3	2	3	2	2	1	5	3	3	1	5	3	3	3	3	2
50000	1		3	3	1	2	6	6	3	3	4	2	2	2	4	3	2	5	4	2	2	2	2	5	3	4	2	3	3	4	1	2	3	3	2	3	2	3	2	3	2	2	1	3	4	4	5	3	5
20000	1		1	1	3	2	1	1, 5, 6	3	3	2	3	2	4	3	3	4	3	1	1	3	2	2	4	3	3	3	2	3	3	2	3	3	3	3	4	4	3	3	2	1	3	2	4	4	4	5	4	5
70000	1		1	1, 3	1	2	1, 3	1, 2, 5, 6	2	3	2	2	2	2	4	3	2	3	3	3	3	3	3	4	3	4	2	3	3	4	4	3	4	3	3	4	4	4	3	3	2	3	3	2	3	3	2	4	3
50000	1		1	1	1, 3	2	2	2, 5, 6	1	5	3	3	2	1	5	1	2	3	3	2	1	2	3	4	3	3	1	1	3	3	3	3	3	2	2	2	5	3	3	4	3	3	3	3	3	3	4	3	4
80000	1		1	1, 3	1	2	1, 3	5, 7	3	4	1	2	2	3	5	2	2	4	3	2	3	2	4	4	1	4	3	4	4	3	1	2	4	2	4	3	4	5	4	2	2	3	2	3	3	4	4	4	3
80000	1		1	1, 3	1	2	1, 3	5	3	4	2	2	2	3	4	3	4	4	3	2	3	3	4	4	2	4	3	4	4	3	2	3	4	3	3	3	4	4	4	2	2	3	2	3	4	4	3	4	3
100000	1		1	1, 3	1	2	3, 6	1, 3, 5, 7	5	3	2	2	2	3	5	4	3	3	3	4	2	3	4	5	5	3	2	2	2	2	4	4	4	2	5	4	5	4	4	2	2	4	2	1	3	3	3	4	4
50000	3		4	3	1	2	6	4	4	3	3	4	3	3	4	4	3	1	2	2	2	1	1	5	5	3	3	3	3	3	3	3	3	3	4	3	3	4	3	3	3	3	3	2	3	2	3	3	4
50000	3		4	3	1	2	6	4	4	3	3	4	3	3	4	4	3	1	2	2	2	1	1	5	5	3	3	3	3	3	3	3	3	3	4	3	3	4	3	3	3	3	3	2	3	2	3	3	4
200000	4		2	1, 3	2	2	6	5, 6	3	5	2	2	1	3	5	1	3	3	2	1	1	1	1	5	5	3	3	3	2	2	3	2	2	1	5	5	5	5	5	2	3	2	1	3	5	5	5	5	5
30000	1		2	1	1, 3	2	1, 3, 6	2, 5	2	3	2	2	2	3	5	2	2	4	2	1	3	3	1	5	2	4	2	5	2	3	4	4	4	3	4	2	4	3	4	2	4	4	3	1	3	3	3	4	2
40000	1		2	1, 3	1	2	1, 3, 4, 6	3, 4, 5	3	3	3	4	2	3	4	4	3	4	4	3	3	2	4	2	2	3	3	3	3	4	4	3	4	3	2	2	1	2	1	5	4	3	2	3	2	3	2	4	3
50000	1		2	1, 4	1	2	1	2, 5, 6, 7	3	4	3	5	5	2	5	3	2	4	1	1	1	3	2	4	3	5	2	3	2	4	4	3	3	3	3	3	3	3	3	3	3	3	3	3	3	3	3	3	3
50000	1		2	1, 4	1	2	1	2, 5, 6, 7	3	4	3	5	5	2	5	3	2	4	1	1	1	3	2	4	3	5	2	3	2	4	4	3	3	3	3	3	3	3	3	3	3	3	3	3	3	3	3	3	3
50000	1		2	1, 3	1	2	1, 2, 6	5, 6, 7	3	3	1	3	3	3	5	3	4	3	3	2	3	3	3	3	3	5	4	5	4	3	5	3	3	2	2	2	1	2	1	5	1	4	1	3	3	3	3	4	4
50000	1		2	1, 4	1	2	4, 6	1, 2, 4, 5, 6, 7	1	3	3	3	3	3	3	3	3	3	3	3	3	3	3	3	3	3	3	3	3	3	3	3	3	3	3	3	3	3	3	3	3	3	3	3	3	3	3	3	3
100000	1		2	1, 3	1, 3	2	1, 3, 6	1, 2, 5, 6, 7	3	3	2	5	2	4	4	3	2	5	4	3	3	4	3	2	1	3	3	5	3	3	4	5	5	5	1	4	1	1	1	4	5	4	1	1	4	3	1	1	1
50000	1		2	1, 3, 4	1	2	1	1, 2, 5, 6, 7	1	3	1	1	2	1	5	3	5	1	2	1	1	1	1	5	3	3	3	2	4	3	4	5	5	1	5	1	2	5	5	2	1	2	2	5	5	3	5	5	4
45000	1		2	1, 3	1	1	1, 3, 4, 6	1, 4, 5, 7	1	4	3	2	2	1	5	3	3	4	2	1	2	1	2	3	1	4	1	5	2	4	5	5	4	1	2	4	3	3	3	3	3	3	1	4	5	5	1	5	4
50000	1		2	1	1	2	1	5, 6, 7	2	2	2	3	3	2	4	2	3	3	2	2	2	2	2	3	2	3	3	4	3	2	3	2	3	2	3	4	4	4	3	2	1	2	3	4	4	4	3	3	3
20000	1		2	1, 3	1	2	3, 4, 6	1, 2, 3, 5, 7	4	4	4	3	4	5	5	5	5	3	3	3	4	3	3	4	3	3	3	4	3	3	3	3	4	4	3	4	3	4	3	3	4	3	4	3	3	4	3	3	3
20000	1		2	1, 3	1	2	3, 4, 6	1, 2, 3, 5, 7	4	4	4	3	4	5	5	5	5	3	3	3	4	3	3	4	3	3	3	4	3	3	3	3	4	4	3	4	3	4	3	3	4	3	4	3	3	4	3	3	3
35000	4		3	1, 3	1	2	1, 2	2, 5, 6	4	3	3	3	4	2	4	3	3	4	4	3	2	2	3	3	4	4	2	4	4	3	3	4	3	4	3	3	2	4	2	4	5	3	2	2	4	5	5	5	5
50000	4		3	1, 3	1	2	2	5	3	3	5	4	3	3	5	4	4	3	4	2	3	2	3	3	4	3	3	4	3	4	3	3	5	4	2	3	2	3	3	3	1	4	2	2	1	3	1	3	3
50000	4		3	1, 3	1	2	2	5	3	3	5	4	3	3	5	4	4	3	4	2	3	2	3	3	4	3	3	4	3	4	3	3	5	4	2	3	2	3	3	3	1	4	2	2	1	3	1	3	3
60000	4		3	1, 3	1, 3	2	1, 3	2, 5, 6, 7	2	3	2	3	3	3	1	4	2	2	4	1	2	1	2	3	3	3	3	5	3	3	2	4	4	3	2	2	4	2	2	3	4	3	2	2	3	3	2	3	4
40000	4		3	1, 3	1, 3	2	1	6	1	3	1	1	1	1	3	3	3	3	3	3	3	3	3	3	3	3	3	3	3	3	3	3	3	3	3	3	3	3	3	3	3	3	3	3	3	3	3	3	3
50	4		3	1, 3	1	2	1, 3	2, 5	1	5	2	2	2	2	5	2	3	5	4	1	1	2	2	2	5	3	3	4	3	3	2	4	3	2	3	3	3	5	5	1	5	1	1	5	5	3	3	5	1
50000	4		3	2	1	1	1	1, 2, 5, 6	3	3	3	2	3	2	4	3	3	3	4	3	2	3	2	3	3	5	4	3	4	4	3	4	3	3	2	4	3	3	3	2	4	3	2	4	3	2	4	3	2
40000	4		3	1, 3	1	2	3	1, 5, 7	2	3	2	2	1	1	4	4	4	5	3	3	3	2	3	3	2	2	3	2	4	4	3	2	4	3	1	1	1	2	2	3	5	3	4	1	1	1	1	4	1
30000	4		3	1	1	2	6	1	3	2	3	3	3	1	4	3	3	4	3	2	2	2	2	3	4	3	3	2	3	4	3	3	4	3	2	3	3	3	3	3	3	4	3	3	3	2	3	3	3
50000	4		3	3	1	2	1, 4	1, 2	3	5	1	2	4	3	4	3	3	4	4	4	5	5	5	5	5	5	5	4	3	2	3	3	3	4	3	4	3	2	3	2	3	3	4	3	3	3	4	4	3
30000	4		3	1, 3	1	2	1	7	1	2	1	1	2	3	5	3	3	5	3	3	3	2	3	5	5	3	3	3	3	3	5	3	5	3	4	3	4	4	4	4	4	3	4	4	3	4	3	4	3
50000	4		3	1	1	2	1, 6	5, 6	3	1	2	3	3	2	4	4	4	4	3	3	3	1	1	4	1	2	4	3	3	4	4	3	4	3	4	3	1	4	2	4	3	4	2	4	4	3	3	2	5
70000	4		3	1	1	1	1, 4, 6	5	3	3	3	3	3	5	5	4	4	5	5	3	4	4	3	3	4	2	4	3	4	4	4	4	4	4	1	2	1	2	2	4	1	4	3	3	3	2	3	3	1
21000	4		3	1	3	2	1, 4	1, 5, 6	2	3	2	2	3	3	4	3	3	3	3	3	2	2	3	3	3	4	3	2	2	4	4	5	5	3	3	3	3	3	3	4	5	3	4	2	4	4	2	4	3
50000	4		3	1	1	2	3	5	1	3	5	5	4	2	3	3	2	2	2	3	3	1	3	2	5	3	2	3	2	3	2	3	3	2	5	3	5	5	4	1	1	1	2	5	5	5	5	5	2
50000	4		3	1	1	2	1, 6	5, 6, 7	2	3	3	3	3	2	4	2	2	3	3	2	3	3	3	3	3	3	3	4	3	3	3	3	3	3	2	3	3	4	3	3	3	2	3	3	3	3	3	3	3
50000	4		3	1, 3	1, 3	2	1, 4	4, 5, 6	3	2	3	3	4	2	4	3	4	3	3	2	3	4	4	4	4	3	3	3	3	3	3	3	2	3	3	4	4	3	3	3	2	3	3	2	2	3	3	2	2
50000	4		3	1, 3	1	2	1, 2, 6	5, 6, 7	3	3	1	3	3	3	5	3	4	3	3	2	3	3	3	3	3	5	4	5	4	3	5	3	3	2	2	2	1	2	1	5	1	4	1	3	3	3	3	4	4
40000	4		3	3	1	2	1, 4, 6	1, 5, 6	3	3	3	3	3	4	4	3	1	3	3	3	4	3	4	3	3	4	3	3	3	3	3	3	3	3	3	3	3	3	3	3	3	3	3	3	3	3	3	3	3
40000	4		3	3	1	2	1, 4, 6	1, 5, 6	3	3	3	3	3	3	3	3	3	3	3	4	3	3	3	4	3	3	3	3	3	3	3	3	3	5	1	1	1	3	3	3	3	1	5	3	3	3	3	4	3
30000	4		3	1	1	2	6	1	3	3	3	4	3	3	4	3	3	3	2	2	3	2	3	2	3	2	3	2	4	3	3	3	3	2	2	3	2	2	3	2	2	3	3	2	3	3	3	3	3
40000	4		3	1, 3	1, 3	2	1, 3, 4, 6	1, 2, 6, 7	2	4	2	1	2	3	4	4	4	4	2	2	2	1	2	3	2	4	2	5	3	3	4	1	3	5	3	4	2	4	4	3	5	1	3	1	3	4	1	3	4
20000	4		3	1, 3	1	2	1, 5	1, 2, 4, 5	4	3	3	4	3	3	4	3	3	3	3	4	3	4	4	3	4	3	3	4	3	4	4	3	4	3	3	3	3	3	3	3	3	3	4	3	4	3	4	4	4
50000	4		3	3	1	2	1, 2	2	4	4	4	3	4	4	5	4	4	3	4	4	4	3	3	4	4	3	4	4	3	4	3	4	4	4	3	3	4	4	3	3	2	4	2	2	3	2	3	2	3
50000	4		3	1, 3, 4	1	2	1	1, 5, 7	1	3	1	1	1	2	5	1	1	1	1	1	1	1	2	5	2	1	2	5	3	2	1	5	5	1	1	3	5	5	5	1	1	1	1	3	5	3	4	5	5
50000	4		3	3	1	1	2	6	3	4	3	4	4	4	4	4	4	4	4	4	4	5	4	5	4	5	4	4	4	5	5	4	4	4	4	5	5	5	4	5	5	4	4	4	4	4	4	4	5
50000	4		3	1	1	1	1, 4, 6	2, 4, 5, 6, 7	4	4	3	3	2	4	4	3	3	3	2	3	2	5	3	4	2	4	3	4	3	3	4	3	3	3	4	3	4	4	4	3	3	3	2	3	3	3	2	3	3
15000	4		3	1	1	1	2, 6	5, 6, 7	3	3	3	3	4	4	3	3	3	3	3	3	3	3	3	3	5	4	3	3	3	3	3	2	3	4	3	4	3	4	3	3	4	3	3	4	4	4	4	4	3
30000	1		3	1, 3	1, 3	2	1, 3	1, 2, 5, 6	3	3	4	2	3	2	5	4	3	4	3	3	3	2	2	3	3	4	2	3	4	4	4	3	4	4	4	2	2	2	2	4	4	3	4	2	3	2	3	4	2
50000	1		3	1, 3	2, 3	2	1, 3, 6	1, 4, 5, 6	3	4	2	2	3	2	5	2	3	2	3	3	3	2	2	4	4	3	2	2	2	3	2	2	5	3	5	4	4	4	4	3	3	3	3	5	5	5	5	5	5
50000	1		3	1, 3	1, 3	1	1, 3, 4, 6, Manage time	1, 2, 3, 4, 5, 6, 7, ineffective IPR with teachers and friends	4	3	4	3	2	2	1	3	3	4	4	3	2	1	3	4	4	3	3	5	3	1	1	3	2	4	2	1	2	4	3	4	1	2	1	4	2	1	1	5	5
80000	1		3	1, 3	1	2	1, 2, 4, 6	1, 5, 6	4	2	4	3	4	3	4	5	4	4	4	4	4	4	3	2	2	4	4	2	4	4	4	5	4	4	2	2	2	2	2	2	4	4	4	2	4	2	2	2	2
25000	1		4	1, 3	1, 3	2	1, 3, 4, 5, 6	1, 3, 4, 5, 6, 7	4	2	3	3	2	3	5	5	4	4	3	3	4	1	3	3	2	2	4	4	5	3	4	3	4	4	3	2	2	2	2	3	2	3	4	2	2	3	2	4	4
30000	1		3	3	1	2	1, 6	1, 5, 6	3	5	3	1	3	2	5	3	3	1	2	2	2	2	3	4	5	5	5	5	3	5	1	5	5	2	2	2	2	5	1	4	2	1	4	1	1	4	5	3	2
10000	1		3	1	1	2	1	1, 2, 5, 6, 7	3	3	2	1	2	1	4	3	2	4	2	2	2	1	2	2	3	3	2	4	3	3	2	2	2	2	2	2	3	3	4	1	3	2	3	3	2	2	2	2	2
30000	1		3	3	1	2	1	1, 2, 5, 6, 7	3	4	4	2	5	1	5	2	1	1	3	2	3	1	1	5	4	3	3	5	4	4	1	5	5	1	4	4	5	5	5	1	3	1	4	5	5	4	3	3	5
50000	1		3	1, 3	1, 3	2	1, 3	1, 2, 3, 4, 5, 6, 7	3	3	3	2	3	1	5	3	3	3	3	2	4	3	4	3	3	3	2	2	3	3	3	3	3	3	2	3	2	3	2	3	1	3	3	3	2	2	2	2	2
30000	1		3	1, 3	1, 3	2	1, 6	1, 2, 4, 5, 6, 7	2	2	1	4	1	4	5	3	2	5	3	1	4	2	1	4	1	5	4	4	5	5	5	5	5	5	4	5	5	5	4	5	5	3	4	1	4	2	2	5	4
40000	4		3	3	1	2	1, 4, 6	1, 5, 6	3	3	3	3	3	3	3	3	3	3	3	4	3	3	3	4	3	3	3	3	3	3	3	3	3	5	1	1	1	3	3	3	3	1	5	3	3	3	3	4	3
40000	2		2	1, 3	1	2	1, 4	1, 5, 6	2	3	2	4	3	3	4	3	2	4	4	2	2	3	3	3	2	3	2	4	3	4	3	5	3	3	3	3	3	4	3	3	3	3	2	4	3	2	2	3	2
50000	2		2	1	1	2	3, 4	5, 6, 7	2	3	3	4	3	1	5	4	3	3	4	4	2	2	2	4	2	4	3	4	4	4	4	4	4	2	3	3	3	2	3	3	4	3	3	3	3	3	2	4	4
70000	2		1	3	1	2	1	6	1	4	1	1	1	1	5	2	1	2	1	1	3	1	1	3	3	5	3	1	3	3	2	3	5	1	3	3	2	4	3	1	1	1	1	5	3	3	3	3	5
20000	2		2	1, 3	1, 3	2	1, 3, 5, 6	1, 3, 4, 5, 6	3	2	5	1	3	2	4	3	4	4	5	3	3	3	4	3	3	4	5	3	4	5	4	5	5	5	2	3	2	3	3	4	3	2	4	2	3	3	3	4	4
100000	2		1	1	1	2	5	5	3	2	3	4	3	1	2	5	3	4	5	2	3	3	4	4	1	5	4	4	3	4	1	4	4	5	3	5	2	2	1	1	2	2	4	3	5	2	5	3	4
22222	2		1	1, 3	1, 3	2	1, 6	5, 6, 7, Eye problem is more likely to occur	3	2	4	2	5	1	5	3	4	5	3	1	2	2	3	5	5	3	1	2	3	3	4	2	2	3	5	3	4	5	5	2	2	1	2	5	5	5	5	3	5
40000	2		2	1, 3	1	2	4, 6	1, 5, 6, 7	3	2	5	4	3	5	5	3	4	5	4	3	2	1	3	3	2	4	4	5	4	5	5	5	5	3	2	3	2	5	5	2	1	2	4	3	3	3	2	3	5
200000	2		2	3	1	1	1, 4, 6	1, 4, 5, 6	1	5	1	1	1	1	5	1	1	1	1	1	1	1	2	1	3	3	4	5	1	2	1	5	3	1	2	3	1	5	4	3	1	1	1	5	3	3	4	3	4
70000	2		2	3	1	2	1	6, 7	3	2	3	2	2	2	4	3	3	3	2	2	2	2	3	3	2	3	2	2	4	3	3	3	3	3	3	3	2	3	2	2	2	3	4	3	3	4	4	4	4
30000	2		2	3	1	2	1, 6	1, 4, 5, 6	3	3	4	3	3	2	4	4	4	4	3	3	3	3	2	3	3	4	2	2	4	4	2	2	3	3	3	3	3	3	4	2	2	3	2	4	4	4	3	4	5
30000	2		1	1	3	2	4	5	2	4	2	2	3	1	5	2	2	4	3	2	2	2	3	4	2	3	3	3	3	3	3	3	4	3	3	3	2	2	2	3	5	4	3	1	2	2	4	2	2
80000	2		2	1, 3	1, 3	2	1	1, 2, 4, 5, 6, 7	3	3	4	1	4	4	2	4	3	2	5	4	3	3	3	5	5	4	3	1	3	4	4	4	5	3	2	3	3	4	3	2	3	3	2	3	4	3	1	3	2
60000	2		2	1	1	2	1	5	3	3	3	3	3	2	4	3	1	2	2	2	2	2	3	2	4	3	3	3	3	3	1	3	3	2	3	3	4	4	4	2	5	2	2	4	4	4	2	3	3
70000	2		1	1	1	2	3, 4	1, 2, 6	4	2	5	1	3	2	5	2	3	5	4	4	5	1	2	4	4	2	4	2	4	4	5	5	5	1	4	2	3	1	3	3	2	3	4	2	2	2	1	2	1
50000	2		2	1, 3	1, 2	2	1, 4	5, 6	2	3	4	3	4	3	3	3	4	4	3	3	3	3	3	2	2	2	2	4	3	3	2	3	3	3	1	1	1	2	1	4	5	4	5	1	1	2	2	2	1
50000	2		2	3	1	2	1, 4	1, 5, 7	5	4	4	2	2	5	4	5	4	4	4	4	4	4	4	3	4	4	4	1	3	3	5	5	4	4	2	1	1	3	1	5	3	3	2	2	2	2	5	4	5
30000	2		1	1	1	2	2	5	4	1	3	3	3	4	4	4	4	4	3	3	3	3	3	2	2	3	3	4	3	3	4	4	4	4	2	2	1	1	1	5	3	4	4	1	3	2	3	3	3
50000	2		2	1	1, 3	2	1	1, 2, 5, 6	2	5	3	1	3	2	5	1	2	3	3	1	2	2	3	3	3	5	2	4	3	3	3	4	3	3	3	3	3	3	4	1	2	3	3	4	5	4	4	4	3
50000	2		2	3	1	2	1	1, 4, 5, 6, 7	3	3	5	2	2	2	2	4	3	4	4	3	4	2	3	3	2	3	3	3	4	3	2	4	3	4	2	3	2	3	2	4	3	3	4	2	3	2	4	4	2
40000	2		1	1	1	2	1	5	2	4	2	3	3	2	4	3	4	4	3	3	3	2	2	2	2	4	3	2	4	4	3	3	4	3	2	2	3	4	4	3	1	3	4	4	3	2	4	3	4
40000	2		2	3	1	2	1, 5, 6	1, 5, 6, 7	2	1	3	4	4	3	5	4	3	3	4	3	4	4	4	2	3	2	4	5	4	4	4	4	5	2	2	1	1	1	1	5	5	5	4	2	3	1	1	5	3
20000	2		2	1, 3	1	2	1, 6	1	3	2	4	2	3	3	3	4	4	4	3	3	3	3	4	2	2	2	3	3	4	4	3	3	3	3	2	1	1	1	1	3	2	3	3	2	2	2	2	2	2
30000	2		2	1	1	2	2, 3, 4	3, 5, 6	3	2	3	2	4	4	4	4	3	4	3	3	4	3	3	2	2	3	4	3	4	3	4	4	4	3	2	2	2	2	2	3	2	3	4	2	3	3	2	3	3
50000	2		1	3	1	2	1, 2, 3, 4	5, 6	4	3	3	2	3	5	2	4	3	4	3	3	4	3	2	2	1	1	3	3	3	3	3	3	4	4	1	2	1	1	1	4	3	4	5	3	2	3	3	3	2
30000	2		2	1	1	2	3	1, 5, 7	2	3	1	1	2	2	4	3	3	2	2	2	3	2	3	3	3	3	2	5	3	3	3	4	4	3	2	3	3	2	2	3	3	3	2	2	2	2	2	1	2
100000	2		2	1	1	2	1	5	3	3	3	4	3	2	5	3	4	3	3	3	3	2	3	3	3	3	2	3	3	4	3	4	4	3	3	3	3	4	3	2	3	3	3	3	2	2	4	4	3
30000	2		1	1	1	2	1, 6	1, 2, 5, 6	2	4	2	1	2	2	4	3	3	5	2	3	3	2	2	3	2	3	2	5	3	1	2	1	1	3	3	3	2	4	3	3	4	3	4	3	2	2	2	3	2
80000	2		1	1	1	2	1	2	5	1	5	1	5	5	5	5	5	5	5	5	5	5	5	5	5	5	5	1	5	5	5	5	5	5	1	1	1	1	1	5	5	5	3	3	3	4	3	3	4
30000	2		1	1	1	2	1, 6	2, 5	2	4	1	4	2	4	5	1	5	4	3	2	4	3	4	4	4	4	5	1	3	5	1	3	5	1	3	2	2	5	5	2	2	4	2	1	2	4	4	4	5
30000	1		4	1, 3	1, 3	2	3, 4	5, 6, 7	2	2	2	3	2	1	5	2	2	2	2	2	2	2	2	2	1	2	2	5	3	2	3	2	2	2	2	2	2	2	2	2	2	2	2	5	4	4	4	4	4
70000	1		2	3	1	2	1, 4, 6	6	4	4	2	2	3	3	3	4	4	5	3	4	4	3	3	2	1	3	4	3	3	4	2	4	3	4	1	2	1	1	1	5	3	4	3	2	2	2	2	2	2
80000	1		4	1, 3	1, 3	1	1, 3, 4	2, 3, 5, 6	4	3	3	3	4	4	5	4	3	4	3	2	2	3	2	2	2	3	3	4	3	2	2	2	3	3	2	3	3	4	4	4	2	3	3	2	2	2	3	3	4
35000	1		2	1	1	2	3	1, 7	1	2	2	1	1	1	5	2	2	3	2	1	2	2	2	3	3	3	2	4	3	3	3	4	4	2	4	3	2	5	3	2	3	1	3	4	3	2	3	4	4
80000	1		3	1, 3	1, 3	2	1, 4, 5, 6	1, 2, 3, 5, 6, 7	2	4	2	1	1	2	5	3	2	3	2	3	2	2	2	4	3	3	2	4	3	3	2	2	4	3	3	4	3	3	4	3	3	3	3	3	4	3	4	3	3
50000	1		1	1	1	2	1, 3, 6	1, 2, 5, 6, 7	4	2	5	4	5	3	5	5	5	5	5	5	5	2	4	2	3	2	3	3	3	3	4	3	5	3	3	3	3	1	2	2	2	4	5	1	1	1	2	2	4
150000	1		3	1, 3	1	2	1, 6	1, 2, 3, 4, 5, 6, 7	2	5	3	2	2	1	5	3	4	4	1	1	2	1	1	5	3	2	1	3	1	3	1	1	1	5	4	5	1	1	3	1	1	1	3	5	1	3	3	3	5
30000	2		1	4	1	2	4	2	2	5	2	2	1	3	4	3	3	5	1	2	4	2	2	5	5	3	3	4	3	4	4	3	5	2	4	3	4	4	4	2	2	2	3	2	2	2	4	4	4
50000	2		2	3	1	2	4	2	3	4	3	3	2	4	5	3	3	4	3	2	2	1	2	4	3	4	3	3	4	3	4	2	3	3	2	4	4	4	4	3	3	3	3	3	4	3	4	3	4
30000	2		2	1, 3	1, 3	2	1, 2, 4	2, 5, 6	3	3	3	3	3	2	4	4	4	4	4	3	3	3	3	3	3	3	3	2	3	4	4	3	3	2	2	2	2	2	2	3	3	3	3	3	4	3	3	3	4
15000	2		1	1	1	2	6	5	4	1	4	2	2	2	5	5	5	5	2	2	3	1	1	5	5	5	5	2	2	3	1	1	5	5	2	1	1	1	1	5	5	5	1	1	5	2	2	5	2
15000	2		2	3	1	2	6	6	2	3	1	4	3	1	5	3	3	3	3	2	3	2	3	3	5	4	3	5	3	3	3	3	4	3	2	2	3	3	3	3	3	4	3	3	3	3	3	3	3
80000	2		1	1	1	2	6	5, 6	2	2	2	2	2	2	5	2	4	3	3	2	2	2	2	3	4	4	4	5	4	2	4	4	4	1	5	3	4	4	4	2	4	4	4	2	4	4	4	4	5
20000	2		1	1	1	2	1, 6	1, 2, 5, 6, 7	2	3	4	4	3	1	5	3	3	2	5	3	1	2	3	4	3	4	4	2	3	3	5	4	4	2	4	4	3	4	4	4	3	2	3	4	5	3	4	3	4
30000	2		1	1	1	2	2, 6	2, 5, 6	2	4	3	2	3	2	4	3	3	4	3	3	3	3	3	2	4	3	3	2	4	4	4	4	3	3	2	3	2	2	2	2	4	3	3	3	4	3	2	4	3
2	2		2	1	1	2	1	3	2	2	3	3	3	3	5	4	4	3	4	2	2	2	4	4	4	4	4	3	4	2	2	4	2	1	2	2	5	4	4	2	4	4	4	2	2	2	2	4	4
2	2		2	1	1	2	1	3	2	2	3	3	3	3	5	4	4	3	4	2	2	2	4	4	4	4	4	3	4	2	2	4	2	1	2	2	5	4	4	2	4	4	4	2	2	2	2	4	4
7000000	2		1	1, 3	1	2	4, 6	1, 5, 6	2	4	2	3	3	3	4	4	3	4	3	2	3	3	3	3	3	5	3	5	3	4	3	5	4	4	3	2	2	2	2	4	3	3	4	3	4	3	3	2	4
40000	2		2	1, 3	1, 3	2	1	5	4	4	2	2	3	2	4	3	3	4	3	3	3	2	2	3	2	3	3	4	4	4	2	4	4	2	3	3	3	3	2	3	1	2	2	1	2	2	3	5	2
30000	1		1	1	3	2	1	5	2	4	3	3	3	2	5	2	2	2	3	2	3	2	2	2	3	2	2	5	3	4	4	4	5	2	3	3	3	3	3	2	3	2	2	2	2	4	5	4	5
60000	2		2	1, 3	1, 3	2	1, 3, 4, 6	1, 2, 5	4	2	4	1	2	1	5	5	5	5	5	4	3	3	3	1	2	2	4	3	5	5	5	5	4	5	2	3	1	1	3	5	3	4	4	4	1	1	1	1	1
50000	2		1	3	1	2	3, 6	2, 5, 7	1	5	2	3	1	2	5	3	2	4	4	1	2	1	3	2	3	3	4	5	3	4	4	2	5	2	4	5	4	5	4	2	1	1	1	4	4	5	5	5	5
20000	2		1	1	3	2	2, 4, 6	2, 5, 6	2	3	4	3	3	1	5	4	5	5	5	3	4	5	4	3	4	3	5	4	4	4	5	5	5	4	4	3	3	3	2	3	4	4	3	3	4	4	3	3	2
80000	1		1	1, 3	1	2	1, 2, 3	1, 5, 6	3	3	3	4	3	4	3	3	3	4	3	3	4	3	3	4	3	3	3	3	4	3	4	3	3	3	4	4	3	3	3	3	4	3	3	3	3	4	4	4	4
40000	2		1	1, 3	1	2	1, 3, 4, 5, 6	1, 2, 3, 5, 6, 7	1	2	1	1	1	3	5	5	1	4	2	2	2	1	1	1	1	3	3	5	2	2	5	1	2	3	1	5	3	3	5	1	5	1	2	3	3	3	1	1	5
30000	2		1	1	1	2	1, 4	5, 7	1	1	1	1	1	1	5	1	1	3	3	2	2	1	3	5	2	3	2	5	3	2	3	2	4	1	3	5	5	2	4	1	1	1	1	1	5	5	4	3	5
300000	2		1	1	1	2	1, 3	5	4	2	3	5	4	1	3	4	5	3	4	3	5	4	3	2	3	3	2	2	5	3	5	5	5	5	3	1	2	2	3	4	5	5	5	1	2	1	1	1	1
200000	2		2	1, 3, 4	1	2	1, 4, Easy to manage time	1, 6, 7	5	3	5	1	2	5	3	4	3	5	1	3	4	2	4	1	1	2	4	4	5	5	4	5	5	5	1	1	1	1	5	5	5	5	5	3	3	3	2	2	1
150000	2		1	3	1	2	1, 2, 6	2, 3, 4, 5, 6, 7	3	4	5	1	4	4	4	3	3	4	4	3	4	1	3	3	3	3	2	4	3	2	5	4	3	3	4	4	5	4	3	4	3	3	4	3	5	3	3	3	4
80000	1		1	3	1	2	4	5	3	2	4	2	4	3	4	3	4	4	3	3	3	4	4	2	2	4	2	3	3	4	3	2	4	3	2	3	2	4	2	4	4	4	2	2	2	2	4	4	4
20000	2		2	1	3	2	1	1, 5, 6, 7	2	3	4	2	3	5	5	2	2	5	3	2	4	3	2	1	3	3	4	5	4	5	1	2	5	3	3	2	1	1	1	3	5	4	2	1	5	3	2	2	2
200000	2		1	3	1	2	3	1, 5, 6, 7	3	3	2	3	3	3	3	3	3	3	3	3	3	3	3	3	3	3	3	3	3	3	3	3	3	3	3	3	3	3	3	3	3	3	3	3	3	3	3	3	5
15000	2		2	1	3	2	1	1, 2, 3, 5, 7	3	2	3	1	2	2	5	3	4	5	3	2	2	1	1	4	3	3	2	1	3	3	2	2	4	3	4	4	5	3	5	2	5	1	5	5	3	1	4	5	5
50000	2		1	1, 3	1	2	1, 6	1, 2, 3, 4, 5, 7	1	5	3	1	1	1	5	3	3	3	1	1	3	1	1	5	3	4	1	5	3	1	4	3	4	3	5	5	5	5	4	3	3	2	1	5	4	4	3	4	5
30000	2		2	1	3	2	1	All	3	3	4	3	3	2	4	3	4	4	3	3	3	2	3	4	3	3	3	2	3	3	3	4	4	3	3	2	2	2	3	2	2	2	3	3	2	2	3	4	2
10000	2		1	3	1	2	4	5	3	3	1	2	3	1	2	5	5	5	5	3	4	4	5	1	1	1	4	4	5	5	5	5	5	5	1	1	1	2	1	3	5	5	5	1	1	1	1	1	1
50000	2		2	1	1	2	4	6	1	3	1	1	2	1	5	2	3	4	2	2	2	2	3	4	3	3	2	5	3	2	1	3	3	3	2	4	3	4	3	2	3	3	3	4	2	2	4	4	4
30000	1		1	1	1	2	1, 6	1, 3, 4, 5, 6	3	4	3	4	3	3	3	4	3	5	4	3	3	3	3	3	2	3	2	4	3	3	3	3	4	4	3	3	2	3	3	3	2	3	4	3	2	3	4	4	3
20000	1		1	1, 3	1, 3	2	1, 3, 4	2, 5, 6	3	4	4	4	3	2	4	3	3	4	3	3	3	3	3	2	4	3	2	2	4	4	4	4	4	3	2	2	2	2	2	3	3	3	2	3	2	2	2	3	3
200000	2		2	1, 3, 4	1	2	1, 4, Easy to manage time	1, 6, 7	5	3	5	1	2	5	3	4	3	5	1	3	4	2	4	1	1	2	4	4	5	5	4	5	5	5	1	1	1	1	5	5	5	5	5	3	3	3	2	2	1
30000	1		1	1	3	2	1	1, 5, 6	3	4	3	3	4	3	3	3	3	4	3	2	3	3	3	3	3	3	3	3	3	3	3	2	4	3	3	4	3	3	3	3	1	3	3	4	4	3	4	3	4
20000	1		1	1	1	2	1	2	1	4	1	1	3	1	4	4	4	3	2	3	2	3	4	3	2	4	2	4	3	3	2	4	3	4	3	4	3	4	2	3	4	4	3	3	4	3	5	5	5
20000	1		3	1, 3	1, 3	2	6	1, 5, 6, 7	3	3	1	1	1	4	4	4	4	4	2	1	3	3	2	3	2	3	3	3	2	4	4	3	3	4	2	3	3	3	3	4	2	3	2	4	2	2	2	4	3
40000	1		2	1, 3	1	2	1, 3	1, 2, 5, 6, 7	1	5	3	3	2	1	5	4	3	1	1	1	2	1	1	4	5	4	3	5	2	2	2	4	3	1	3	3	4	4	4	3	3	3	4	3	4	4	3	4	4
100000	1		3	1	1	2	1, 3, 6	1, 2, 5, 6, 7	1	3	1	1	3	3	5	2	2	3	2	1	1	1	2	3	5	4	2	4	2	2	4	2	2	2	3	3	2	4	4	1	1	1	2	4	3	4	4	4	5
100000	1		4	1, 3	1	2	3, 4, 6	1, 2, 3, 4, 5, 6, 7	1	1	1	1	3	1	5	3	3	5	1	1	3	3	2	5	1	4	5	5	5	5	5	5	5	5	1	5	1	3	1	5	5	3	5	1	1	5	5	5	1
30000	1		3	1, 3	1, 3	2	1, 3, 6	1, 2, 3, 5, 6	2	3	2	3	3	1	4	2	2	3	4	3	4	3	3	4	4	3	3	4	3	3	3	3	3	2	3	3	3	4	3	3	3	3	3	3	3	4	3	3	4
50000	1		3	1, 3	1, 3	2	1, 3, 4, 6	1, 2, 3, 5, 6	2	4	3	1	2	4	4	4	2	4	4	3	3	2	3	2	3	3	3	4	4	4	4	4	4	3	3	3	4	4	4	3	4	3	2	3	4	4	4	3	3
35000	1		3	1	1	2	1, 2	6	2	2	5	5	3	2	3	3	3	2	2	2	1	2	3	2	4	4	3	5	4	3	2	2	1	2	2	2	2	3	2	2	2	3	4	3	2	2	4	2	4
70000	1		3	3	1	2	1, 6	3, 5, 6	4	4	2	4	3	2	5	4	2	5	3	1	1	1	2	2	2	3	3	3	4	5	5	5	4	4	2	3	1	1	2	4	1	2	3	4	3	1	2	2	1
50000	1		3	1, 3	1, 3	2	1	5, 6	2	4	5	4	5	5	3	5	1	5	1	4	5	5	5	1	1	4	5	4	5	4	3	5	4	4	4	4	3	4	4	3	4	3	2	1	1	4	2	4	4
80000	4		2	1, 3	1	2	2, 3, 4, 6	1, 2, 3, 4, 5, 6, 7	2	4	2	2	3	1	5	3	3	3	2	2	2	2	2	5	3	4	2	2	4	3	3	4	4	4	3	2	3	4	3	3	3	4	4	3	3	4	3	4	3
70000	2		4	3	1	2	1, 4, 6	1, 2, 3, 5, 6, 7	3	3	3	3	3	3	5	3	3	3	3	3	3	2	4	3	3	3	3	3	3	3	2	3	3	3	3	3	3	3	3	3	3	3	3	3	3	3	3	3	3
50000	2		4	1, 3	1	1	1, 3, 4	1, 3, 5, 6, 7	3	3	4	2	2	1	5	3	3	4	4	2	2	1	3	4	3	2	4	1	3	3	4	4	3	3	3	4	3	4	3	3	2	3	2	2	3	3	2	4	2
100000	2		4	1, 3	1, 3	2	1, 3, 4	3, 5, 6	3	3	3	3	1	3	5	3	2	4	3	2	2	1	3	3	3	4	4	2	4	3	1	5	4	4	2	3	2	2	2	4	2	3	3	4	3	2	3	4	4
25000	2		4	3	1	2	1, 3, 4	1, 3, 5, 6, 7	4	3	3	4	3	2	5	4	4	5	4	4	4	3	4	3	2	4	3	3	4	4	5	5	4	4	2	2	2	4	3	4	4	4	4	1	3	3	3	4	2
30000	2		4	1	1	2	6	6	4	3	4	4	3	2	5	5	4	5	3	3	2	2	5	4	3	3	4	2	4	4	4	4	4	3	3	3	3	2	3	3	3	4	4	3	4	4	4	4	3
70000	2		4	3	1	2	1	6	4	5	1	3	2	5	5	4	5	5	3	2	1	2	3	3	1	2	4	2	5	5	5	5	5	4	1	1	1	1	1	5	2	5	5	1	3	2	5	4	4
50000	2		4	1, 3	2	2	2, 4, 6	1, 5, 6, 7	4	5	4	3	4	3	5	4	3	4	3	3	4	2	3	4	3	3	3	5	3	3	5	4	3	4	3	1	1	4	2	3	3	4	4	2	1	2	3	3	3
60000	2		3	1, 3	2, 3	2	1, 3, 4	3, 5, 6, 7	1	5	3	2	3	2	5	3	2	2	3	3	3	3	4	4	4	4	3	2	3	3	3	3	4	2	2	5	4	5	3	5	2	4	3	5	4	2	5	4	4
600000	2		3	3	1	2	1, 4	1, 4, 5	4	2	4	1	4	5	5	5	3	5	5	4	2	2	5	1	1	1	4	5	5	5	4	5	5	5	1	1	1	3	2	4	1	5	4	1	2	2	2	2	3
20000	2		3	3	1	2	4	7	3	2	2	2	4	1	5	3	5	5	5	4	3	3	4	1	4	1	4	5	5	5	5	5	4	4	4	1	3	5	5	1	1	3	5	3	2	2	2	3	2
2000	2		4	1	3	2	4	5	3	3	5	4	4	4	5	3	3	3	3	4	4	3	3	3	2	2	3	3	4	4	4	4	5	4	2	3	2	3	2	4	3	3	1	4	1	1	3	2	3
20000	2		3	3	1	2	1	5	4	2	4	2	2	3	1	4	3	3	2	3	3	4	4	2	1	4	4	3	3	3	3	4	4	4	2	2	2	2	2	4	4	4	3	2	2	2	2	2	2
50000	2		3	1	1	2	1, 3, 6	1, 4, 5, 6, 7	2	4	1	1	1	1	4	3	3	4	2	3	3	2	3	2	3	3	3	4	3	4	4	5	4	4	3	4	3	5	3	4	5	3	4	2	3	2	1	3	1
50000	2		3	3	1	2	1	5	3	3	2	4	3	4	3	4	3	4	4	3	3	3	3	3	3	4	4	3	3	3	2	4	4	3	4	3	3	3	3	3	3	3	4	3	3	3	3	4	3
16000	2		3	1, 3	1, 3	2	3, 6	1, 2, 3, 4, 5, 6, 7	2	4	4	1	3	1	5	3	3	4	4	3	2	2	2	3	3	4	2	4	4	4	4	4	4	3	3	3	2	4	2	2	1	3	3	2	1	1	5	5	2
70000	2		3	1	1	2	1, 3, 4, 6, Helps to screenshots the 2tes which are much beneficial to us	5, 6, 7	3	2	4	2	2	3	5	4	3	4	3	1	2	1	2	5	4	5	2	1	5	4	5	5	5	3	2	1	3	5	3	1	1	1	5	1	1	1	1	3	5
100000	2		3	3	1	1	3, 4, 6	1, 5	4	3	4	5	3	2	4	4	5	5	5	5	3	3	4	3	1	3	4	3	4	5	5	5	5	5	1	1	1	1	1	4	4	4	3	1	3	2	3	4	4
300000	2		3	1, 3	1, 3	2	1, 6	1, 5, 6, 7	2	3	2	4	2	2	5	4	4	4	4	3	3	3	3	2	2	4	4	2	4	4	2	5	5	3	1	3	2	4	3	4	1	4	3	1	2	2	2	2	4
50000	2		3	1, 3	1	2	1	1, 3, 5, 6	3	3	3	3	3	4	3	4	3	4	3	4	4	4	4	4	4	3	4	4	3	3	4	4	4	4	4	4	4	4	3	5	4	3	3	4	4	3	4	3	3
100000	2		3	3	1	2	1, 3	1, 5, 6, 7	3	3	3	4	3	2	4	3	2	3	2	2	2	2	2	2	3	3	3	1	2	3	1	4	2	2	2	3	1	1	3	3	3	2	3	2	2	2	2	4	4
25000	2		3	1, 3	3	2	1, 4, 6	1, 2, 5, 6, 7	2	3	4	2	3	5	3	3	3	4	3	4	3	4	4	2	3	2	3	3	4	3	3	4	3	4	2	2	2	2	2	4	2	3	3	2	2	2	2	3	3
50000	2		3	3	1	2	1, 3, 6	1, 5, 6	1	3	3	1	1	3	5	3	3	3	3	2	3	3	2	3	2	3	3	3	2	2	4	4	3	2	2	2	4	4	4	2	2	2	3	2	2	2	2	4	3
50000	2		4	1, 3	1, 3	2	1, 6	1, 2, 5, 6, 7	3	4	1	3	4	2	5	3	3	4	3	3	3	2	3	3	3	4	3	3	4	4	5	3	3	2	3	2	3	3	3	3	3	3	4	2	4	4	4	4	4
200000	2		3	2	1	2	1	4	3	1	3	2	3	2	5	5	3	4	4	4	4	4	4	4	4	5	5	3	4	4	4	4	4	4	4	5	4	5	4	5	4	4	4	4	4	4	4	5	5
40000	2		3	1	1, 3	2	4, 5, 6	1, 5, 6, 7	3	3	3	1	3	3	3	3	4	5	1	3	3	3	4	4	3	3	4	4	4	4	3	4	4	4	3	2	3	4	3	3	5	3	5	4	4	3	4	3	4
50000	2		3	1	1	2	1, 2, 4, 6	1, 2, 5, 6, 7	3	4	4	4	3	3	4	4	3	4	3	3	4	3	3	3	2	4	4	3	3	4	3	4	4	3	2	3	2	2	2	3	4	4	3	2	2	2	2	3	2
50000	2		3	3	1	2	1, 2, 4, 6	2, 3, 4, 5, 6	4	3	4	4	4	2	4	4	2	3	4	4	3	2	2	4	4	2	3	4	4	4	4	3	3	4	3	2	2	2	2	4	4	4	3	3	2	2	2	3	3
30000	2		4	3	1	2	1	1, 5, 6, 7	3	3	3	3	3	3	4	3	3	3	3	3	3	3	3	3	3	3	3	3	3	3	3	4	3	3	3	2	2	2	3	3	2	3	3	2	2	2	3	2	2
10000	2		3	3	1, 3	2	1, 2, 3, 4, 6	1, 2, 5, 6, 7	4	3	4	4	4	3	4	3	3	4	4	4	4	3	3	3	4	4	3	3	4	4	3	4	4	4	3	4	2	3	3	3	3	4	3	3	3	3	3	3	3
15000	2		3	3	1	2	1, 3	5, 6	2	3	4	2	2	2	5	3	2	4	3	2	3	2	3	2	4	4	4	2	3	3	5	4	2	3	1	3	2	2	2	3	2	3	3	3	1	2	2	3	3
50000	2		3	3	1	2	1, 3, 4, 5, 6, More time for self study	1, 3, 4, 5, 6, 7	4	4	2	1	1	3	5	3	5	5	3	2	3	3	3	3	1	3	3	1	5	5	5	5	5	4	1	1	1	1	1	4	4	5	3	1	1	1	1	4	1
40000	2		3	1, 3	1	2	1, 2, 4	2, 5, 6	3	4	3	2	3	2	4	3	3	4	3	3	2	3	3	3	4	3	2	4	3	3	3	4	3	3	3	3	2	2	4	3	2	3	3	4	3	3	4	4	4
30000	2		4	1	1, 3	1	1, 3, 6	1, 5, 6, 7	2	3	3	1	2	2	4	4	4	5	4	3	3	2	3	2	3	4	3	4	3	2	4	4	4	4	4	3	3	3	2	4	3	4	1	4	5	5	5	5	5
20000	2		3	1	3	2	3	5	3	3	4	4	3	3	3	4	3	3	3	3	3	3	3	4	4	4	3	3	3	2	2	3	4	3	3	4	3	3	3	3	3	3	3	3	3	3	3	4	3
50000	2		4	1, 3	1	2	1, 5, 6	3, 5, 6, 7	1	3	1	1	1	1	5	3	3	4	1	1	1	1	2	2	1	5	1	1	1	2	1	1	1	2	5	3	3	3	2	3	5	2	1	5	5	5	5	5	5
50000	2		3	3	1	2	1	6	3	3	2	2	3	2	5	4	3	3	4	4	3	3	3	3	3	4	4	1	4	4	4	4	4	5	3	3	2	2	2	4	5	4	3	2	1	2	2	2	4
200000	4		2	1, 3	2	2	6	5, 6	3	5	2	2	1	3	5	1	3	3	2	1	1	1	1	5	5	3	3	3	2	2	3	2	2	1	5	5	5	5	5	2	3	2	1	3	5	5	5	5	5
50000	2		3	3	1	2	1	1	3	4	2	1	3	1	5	3	4	2	3	4	3	1	3	4	3	4	3	2	2	3	3	3	2	1	3	3	4	4	5	1	1	2	1	1	4	4	3	3	3
40000	2		3	1, 3	1, 3	2	1, 3	1, 2, 3, 4, 5, 6, 7	3	3	3	3	3	2	5	3	3	3	3	2	2	1	1	4	4	3	3	4	2	3	4	4	4	3	2	2	3	4	3	3	2	3	2	2	4	3	3	4	4
30000	2		3	1	1	2	1	2, 7	1	4	2	2	2	3	2	3	2	5	2	2	2	1	1	3	2	2	2	3	2	2	3	3	2	1	4	4	3	3	4	1	2	2	3	1	1	3	2	2	3
50000	2		4	1, 2, 3, 4	1, 3	1	1, 3, 4, 6	1, 2, 3, 5, 6, 7	3	4	3	3	3	4	5	4	2	4	3	4	3	2	3	3	5	4	3	2	3	3	4	3	4	3	3	3	3	3	3	3	3	3	3	3	3	3	3	3	4
50000	2		4	3	1	2	4	2	1	2	3	3	2	2	5	2	2	4	2	3	2	2	3	3	3	3	2	2	3	2	2	3	2	2	3	2	3	3	2	2	2	3	3	3	2	2	3	2	3
50000	2		4	3	1	2	4	2	1	2	3	3	2	2	5	2	2	4	2	3	2	2	3	3	3	3	2	2	3	2	2	3	2	2	3	2	3	3	2	2	2	3	3	3	2	2	3	2	3
60000	2		4	1, 3	1, 3	2	1, 3, 4, 6	2, 3, 5, 6, 7	4	3	5	3	3	2	4	4	4	4	3	2	2	2	3	4	4	3	3	4	3	2	3	3	4	4	2	3	3	2	2	4	3	3	3	1	1	1	2	3	4
200000	2		4	1, 3	1, 3	2	3, 4, 6	1, 2, 3, 4, 5, 6, 7	3	2	3	2	3	3	4	4	4	5	4	3	3	3	4	2	2	4	3	4	4	4	4	4	3	4	2	2	2	2	2	4	4	4	3	3	3	3	2	2	2
30000	2		4	1, 3	1	2	1, 4, 6	1, 5, 6, 7	3	4	4	2	2	3	5	4	3	5	3	3	3	2	3	3	2	2	3	2	3	4	2	4	3	3	2	3	2	2	2	3	2	3	4	2	2	2	3	3	3
30000	1		1	1	1	1	1, 2, 4, 6	1, 2, 3, 4, 5, 6, 7	3	3	2	1	3	1	5	1	3	1	3	2	2	2	4	4	3	5	1	5	3	1	1	1	3	1	4	4	5	5	5	1	3	4	3	3	3	4	3	4	3
50000	2		4	3	1	2	1, 6	1, 2, 3, 5, 7	3	2	4	5	4	3	5	5	4	4	4	3	4	3	3	4	3	3	4	3	3	3	4	5	4	3	3	3	1	1	2	3	4	4	5	2	2	2	3	2	4
40000	2		4	1, 3	1, 3	2	4	1, 5	2	3	3	1	3	2	4	2	2	5	4	2	2	2	2	4	4	3	3	3	2	3	3	5	4	3	3	2	2	3	2	2	1	3	2	4	4	2	3	3	3
20000	2		2	1	1	2	1, 3, 6	1, 2, 3, 4, 5, 6	3	4	3	2	2	1	5	3	4	4	3	2	3	2	3	3	2	4	3	3	3	4	3	4	4	4	3	4	4	4	4	2	4	3	3	3	5	5	3	3	3
30000	1		1	1	1, 3	2	1	5	3	3	3	3	3	3	3	3	3	3	3	3	3	3	3	3	3	3	3	3	3	3	3	3	3	3	3	3	3	3	3	3	3	3	3	3	3	3	3	3	3
30000	1		1	1	1	2	3	5, 6, 7	3	3	3	3	3	3	4	3	3	4	4	3	3	3	3	2	2	3	3	2	3	4	4	4	5	3	1	3	4	2	1	4	3	3	2	2	1	2	2	3	2
25	2		4	3	2	2	1, 3	2, 3, 5, 6	3	4	3	2	1	1	5	3	3	4	4	3	3	2	2	4	4	3	2	3	4	3	3	4	3	3	3	3	3	4	4	4	3	2	4	2	3	3	3	3	4
100000	2		4	1, 3	1	2	1, 3, 4	1, 2, 5, 6	2	1	2	1	2	1	5	3	5	1	5	3	2	1	1	4	5	4	5	2	4	4	5	5	3	3	2	2	1	3	1	2	1	3	4	2	3	3	5	4	4
50000	2		4	1, 3	1, 2, 3	1	1, 2, 3, 4, 5, 6	1, 2, 3, 5, 6, 7	3	3	3	3	4	3	4	4	4	4	4	3	3	3	3	3	3	2	3	3	3	3	4	4	4	4	2	2	2	2	2	3	3	3	3	3	3	2	2	3	3
30000	2		4	1, 3	1	2	3, 6	1, 5	4	3	4	1	1	1	5	4	3	5	1	3	1	2	3	3	3	4	3	3	4	3	3	3	4	4	4	3	4	4	3	4	1	4	2	2	3	4	3	3	2
50000	2		1	3	1	2	1, 2, 3, 4	5, 6	4	3	3	2	3	5	2	4	3	4	3	3	4	3	2	2	1	1	3	3	3	3	3	3	4	4	1	2	1	1	1	4	3	4	5	3	2	3	3	3	2
100000	2		4	3	1	2	2, 3, 4	1, 2, 5	2	4	2	3	2	2	5	3	4	3	3	2	2	2	2	5	3	4	2	5	3	3	2	3	3	2	3	3	3	4	4	3	3	2	2	3	3	3	3	4	4
50000	2		3	1	1	2	1, 2, 4, 6	1, 2, 5, 6, 7	3	4	4	4	3	3	4	4	3	4	3	3	4	3	3	3	2	4	4	3	3	4	3	4	4	3	2	3	2	2	2	3	4	4	3	2	2	2	2	3	2
50000	2		4	3	1	2	1, 6	1, 2, 3, 5, 7	3	2	4	5	4	3	5	5	4	4	4	3	4	3	3	4	3	3	4	3	3	3	4	5	4	3	3	3	1	1	2	3	4	4	5	2	2	2	3	2	4
30000	2		3	1	3	2	1, 5, 6	1, 2, 4, 5, 6, 7	2	5	2	1	3	5	5	4	4	4	4	2	1	2	2	2	2	5	2	5	4	4	4	4	4	3	4	4	4	4	4	4	2	2	2	4	4	4	4	4	4
50000	2		3	1	3	2	1, 4, 5, 6	5, 6, 7	2	5	2	2	2	2	4	2	4	4	4	2	2	1	2	5	2	5	2	4	2	2	4	4	4	4	3	5	4	4	4	4	2	2	3	4	4	4	4	5	5
200000	2		3	1	1	2	1, 3, 5, 6	1, 2, 4, 5, 6, 7	4	5	2	2	2	4	5	4	5	5	5	5	5	5	5	2	2	3	2	4	4	4	5	5	5	4	2	4	2	3	2	5	2	4	4	4	2	2	4	4	4
100000	1		3	1, 3	1, 3	2	1, 6	1, 2, 3, 5, 6, 7	2	4	2	2	2	1	1	3	2	4	4	2	2	2	2	3	2	3	2	5	3	4	3	3	3	3	4	4	3	3	2	3	3	3	2	3	3	3	4	2	3
25000	3		4	1, 3	1	2	1, 4, 6	1, 7	3	3	4	2	3	4	5	3	3	4	3	3	3	2	3	3	2	2	3	3	4	4	3	2	3	3	2	2	2	2	2	3	2	3	3	3	5	3	4	3	3
25000	3		4	1, 3	1, 3	2	1, 3	3, 5, 6, 7	4	4	3	4	2	3	4	3	4	4	2	3	2	2	3	4	4	4	3	2	3	2	2	4	4	3	2	4	3	3	3	4	2	3	3	4	4	4	3	4	4
80000	1		3	1, 3, 4	1, 3	2	1, 3, 4	1, 2, 3, 5, 6	2	3	2	2	1	1	4	3	2	2	4	2	2	1	1	2	2	2	3	4	4	3	4	2	2	3	4	2	4	4	4	3	3	2	2	2	2	2	4	3	3
250000	1		3	1	1	2	1, 2, 3, 6	1, 2, 5, 6, 7	2	4	2	2	4	2	5	4	5	5	5	5	4	2	2	2	2	3	2	4	4	2	5	4	4	5	2	5	3	3	4	2	2	2	4	4	5	4	5	4	5
55000	1		3	1, 3	2, 3	2	1, 5	1, 2, 5, 6	4	3	2	4	4	2	2	4	4	4	4	4	4	4	3	3	3	4	3	4	3	5	3	3	5	2	4	3	2	3	2	3	4	4	3	2	2	3	4	3	2
75000	1		3	3	1	2	1, 2, 3, 4, 5, 6	1, 2, 3, 4, 5, 6, 7	2	4	2	1	5	2	5	4	5	5	5	3	2	1	2	2	2	2	2	5	4	3	4	4	4	4	2	5	2	4	4	4	2	2	2	4	4	4	4	4	5
75000	1		3	1, 3	1, 3	2	1, 4, 5, 6	1, 2, 3, 5, 6, 7	2	3	2	2	2	3	4	4	4	3	4	3	3	3	4	2	2	3	2	4	3	3	4	4	4	4	2	4	3	3	3	4	4	3	3	3	3	2	2	2	2
75000	2		3	3	1	2	1, 2, 3, 6	1, 2, 4, 5, 6, 7	2	5	2	2	4	2	5	5	4	4	4	2	2	1	3	2	2	2	1	5	4	2	5	5	5	5	1	5	4	5	2	5	2	2	4	1	2	2	4	2	2
25000	2		3	1	3	2	1, 3, 4, 5, 6	1, 2, 4, 5, 6, 7	2	4	2	1	4	1	5	4	5	5	5	3	2	2	3	2	2	2	1	5	3	4	1	3	4	4	2	5	2	2	2	4	3	2	3	1	2	2	2	2	2
2000	2		3	1	1	2	1	5	3	4	3	3	2	3	5	3	3	3	3	3	3	2	3	4	3	3	2	2	3	2	2	3	3	2	5	2	3	3	3	2	2	3	2	3	3	3	3	3	3
200000	1		3	1, 2, 3	1, 3	2	1, 3, 4, 5, 6	1, 3, 4, 5, 6, 7	2	3	3	2	2	2	4	4	3	4	4	2	2	2	2	3	2	3	3	4	4	4	4	2	3	4	3	3	3	3	3	3	3	2	2	2	2	3	2	2	2
150000	1		3	1, 3	1, 3	2	1, 3, 5	1, 2, 3, 5	2	3	2	3	2	2	4	4	3	4	4	3	2	3	2	3	2	3	2	4	4	3	4	2	3	3	2	2	3	3	3	3	4	2	2	2	2	2	2	2	2
250000	1		3	1, 2, 3	1, 3	2	1, 4, 5	1, 2, 3, 5, 7	2	3	3	3	2	2	5	4	2	4	5	3	3	3	4	3	2	2	3	4	3	3	4	3	3	4	2	2	3	1	3	3	2	3	1	1	2	2	1	1	2
250000	2		3	1	3	2	1, 6	1, 2, 5, 6, 7	1	5	1	1	2	4	5	3	5	5	5	2	1	1	3	4	4	4	2	5	3	3	1	2	4	4	2	5	3	4	4	2	3	2	3	5	4	4	4	4	4
90000	1		3	1, 3, 4	1, 3	2	1, 3, 4, 5	1, 3, 5	1	3	2	1	2	1	1	3	2	4	4	4	3	3	3	2	2	2	3	4	4	2	4	1	2	5	2	1	2	2	3	4	4	3	1	1	2	2	1	1	1
50000	2		3	1	3	2	1, 6	1, 2, 5, 6, 7	2	4	2	2	4	4	3	3	3	4	4	4	4	3	3	5	3	5	4	2	5	2	4	3	4	4	2	4	4	2	4	3	3	5	5	3	2	2	2	4	3
100000	1		3	1, 3	1, 3	2	1, 4, 5	1, 2, 3, 5	1	3	2	1	1	2	1	4	3	3	3	3	3	3	4	3	2	2	3	4	3	4	4	2	2	3	2	2	3	3	3	3	4	4	2	2	4	2	3	1	1
100000	1		3	1, 2, 3	1, 3	2	1, 3, 4	1, 3, 5	2	2	2	2	1	2	4	4	2	4	4	4	2	2	3	1	1	2	3	5	3	4	4	3	3	4	2	2	2	2	2	4	3	2	2	2	3	3	3	3	2
45000	1		2	1	3	2	1, 6	1, 2, 6, 7	4	4	4	4	3	3	2	5	4	5	5	3	4	2	5	2	2	3	2	5	4	4	2	3	5	5	3	5	2	2	2	4	5	4	3	4	2	2	5	5	5
80000	1		2	3	1	2	1, 3, 4, 5, 6	1, 2, 4, 5, 6, 7	2	4	4	2	5	2	4	5	4	4	4	4	4	2	5	2	2	2	2	2	4	4	4	5	5	5	2	5	2	2	2	5	2	4	4	4	4	4	5	4	4
100000	1		2	3	1	2	3, 4, 6	1, 2, 5, 6, 7	4	3	4	5	1	3	4	3	4	5	5	5	4	5	3	2	1	4	3	3	3	4	5	5	5	4	2	1	3	3	3	4	4	4	4	1	4	1	1	1	2
150000	1		2	1, 3	1, 3	2	1, 3, 4, 6	1, 2, 5, 6, 7	2	2	2	2	2	2	5	4	5	5	5	5	5	5	5	1	2	2	4	4	4	4	5	3	4	5	2	5	2	2	2	5	4	4	4	4	4	5	5	5	5
[truncated: 13 more columns]

## Sheet: Sheet3
age category	Age	Residence	Income category	Monthly income of the family (Average)	Name of your College	Year of study	Gadgets/device used in learning	Source of internet	Have you ever participated in any online course before Covid-19?	What are the advantage of using e-learning? (Multiple response)	1	2	3	4	5	6	7	8	9	10	What are the disadvantages of using e-learning? (Multiple response)	1	2	3	4	5	6	7	8	1. E-learning is better than traditional learning.	2. E-learning is not secured.	E-learning is better than traditional learning in terms of increasing knowledge.	E-learning is better than traditional learning in terms of increasing skills	E-learning is better than other learning in terms of achieving social competencies	E-learning is more enjoyable than face to face learning	E learning makes the participants less active than in the face to face learning.	E-learning is an innovative idea and must be encouraged.	E-learning can solve many of the educational problems.	E-learning saves time.	E-learning improves access to learning material.	E-learning helps me to achieve better results.	E-learning increase learner’s engagement in learning.	E- learning improve teacher and students interaction	E-learning increase my understanding of concept	E-learning has created more problems than it solved	E-learning is too time consuming to use.	E-learning has had little impact on me	E-learning is as informative as the teacher	E-learning will never replace other forms of teaching and learning.
1	20	1	1	30000	3	4	1	1	1	1, 4, 6	1			1		1					1, 5, 6	1				1	1			3	2	2	3	2	2	2	2	4	4	4	4	2	3	3	4	4	2	4	2
2	21	1	1	40000	3	2	1	1	2	1, 6	1					1					5, 6					1	1			4	5	3	2	4	3	2	5	4	5	3	3	4	4	4	3	4	4	4	2
1	20	1	1	50000	3	2	1, 3	1, 2	2	6						1					1, 5, 6	1				1	1			3	3	3	2	2	2	2	3	4	4	4	3	3	2	2	4	4	3	2	2
2	21	1	2	100000	2	2	3	2	2	1											3			1						5	1	4	5	4	5	1	4	4	5	4	4	3	3	2	3	1	3	5	5
2	22	1	1	50000	3	4	3	1	2	1, 3	1		1								2, 5, 6		1			1	1			2	1	3	4	1	2	1	3	4	3	5	5	2	3	3	3	5	3	5	1
1	20	1	1	50000	3	2	1	1	2	3			1								1, 5, 6	1				1	1			3	3	3	3	4	3	2	4	4	4	4	4	4	3	4	2	3	2	3	3
2	21	1	2	60000	3	2	1, 3	1	2	1, 3, 4	1		1	1							2, 5, 6, 7		1			1	1	1		3	2	2	1	2	1	1	1	1	1	1	1	1	1	1	1	4	5	1	5
1	20	1	1	30000	3	3	3	2	2	1	1										1	1								2	4	1	1	4	2	1	3	2	5	3	4	4	3	2	4	2	1	3	3
2	21	1	3	250000	3	3	1, 3	1	2	3, 4			1	1							1, 2, 5, 7	1	1			1		1		3	2	2	3	3	4	1	4	3	4	4	3	2	2	3	3	5	2	4	2
2	21	0	3	25000	3	3	1	1	2	1, 6	1					1					2, 4, 6, 7		1		1		1	1		3	3	2	2	3	1	2	3	2	4	3	2	3	2	2	3	4	3	2	2
2	21	0	1	30000	3	3	1	1	1	3			1								5					1				3	2	5	4	4	2	1	3	3	4	4	3	3	2	4	3	4	3	4	3
1	20	1	2	60000	3	3	1, 2, 3	1, 2, 3	2	1, 3, 6	1		1			1					1, 2, 5, 6, 7	1	1			1	1	1		4	4	3	3	3	2	2	4	4	4	4	4	3	3	3	3	3	3	3	3
1	19	1	2	60000	3	2	1	1	2	1	1										1	1								1	3	1	1	2	2	1	3	2	2	2	2	3	1	2	1	2	3	2	2
2	21	1	2	100000	3	3	3	1	2	1	1										6						1			1	3	1	2	3	1	1	1	2	4	3	1	2	1	1	1	1	3	2	1
1	20	1	1	30000	3	2	1	1	2	1	1										5					1				3	3	2	2	2	2	1	1	3	4	3	2	3	1	1	1	3	3	2	4
2	22	1	1	40000	3	2	1	1	2	1, 3, 6	1		1			1					2, 3, 5, 6		1	1		1	1			2	3	3	3	2	2	2	2	3	3	2	2	2	3	3	2	3	3	3	4
2	22	1	1	40000	3	4	1	1	1	2		1									1	1								4	2	5	3	4	3	1	4	3	4	3	3	4	4	4	3	4	2	4	2
2	22	1	1	40000	3	3	1	1	2	1, 3	1		1								1, 2, 3, 4, 5, 6, 7	1	1	1	1	1	1	1		2	3	2	2	2	1	1	2	2	3	3	2	2	1	2	2	2	3	2	4
2	21	1	2	60000	3	2	1, 3	2, 3	2	1, 3, 4, 6	1		1	1		1					1, 3, 4, 5, 7	1		1	1	1		1		3	3	2	1	1	1	1	3	4	4	1	1	1	1	1	3	3	3	2	4
2	21	1	1	50000	3	3	1	1	1	5					1						5					1				5	5	5	5	5	5	1	1	5	5	5	5	5	1	1	5	5	1	1	5
2	21	1	3	200000	3	3	3	1	2	1, 3, 5	1		1		1						1, 2, 5, 6, 7	1	1			1	1	1		3	1	5	1	1	2	4	4	3	5	3	3	3	2	1	3	5	3	5	2
1	20	1	1	30000	2	2	1	1	1	1, 4, 6	1			1		1					1, 5, 6	1				1	1			3	2	2	3	2	2	2	2	4	4	4	4	2	3	3	4	4	2	4	2
1	20	1	2	60000	3	3	1, 3	1	2	1, 3, 6	1		1			1					1, 3, 4, 5, 6	1		1	1	1	1			1	3	4	1	1	1	5	2	3	4	4	1	1	3	1	1	1	1	4	1
1	20	1	2	70000	3	3	1, 3	1, 3	2	1, 3, 4, 6	1		1	1		1					1, 2, 3, 4, 5, 6, 7	1	1	1	1	1	1	1		3	2	3	3	3	4	1	4	4	5	4	2	3	2	2	3	3	3	3	2
1	20	1	2	70000	3	3	1, 3	1, 3	2	1, 3, 4, 6	1		1	1		1					1, 2, 3, 4, 5, 6, 7	1	1	1	1	1	1	1		3	2	3	3	3	4	1	4	4	5	4	2	3	2	2	3	3	3	3	2
1	19	1	1	50000	3	1	1, 3	1	2	1, 3, 6	1		1			1					1, 5, 6	1				1	1			2	5	2	4	3	3	2	4	4	4	3	3	2	2	2	2	4	2	2	2
2	22	1	1	25000	3	3	1	1	2	1, 3, 6	1		1			1					1, 4, 5, 6	1			1	1	1			3	4	3	3	2	2	1	3	4	4	4	2	3	2	4	2	2	2	3	2
2	21	1	1	40000	3	3	1, 3	1	1	3			1								5, 6, 7					1	1	1		3	4	3	4	3	3	2	4	2	4	2	3	2	2	3	3	4	4	2	4
2	21	1	2	80000	3	2	1	1	2	1, 3, 4, 6	1		1	1		1					1, 5, 6	1				1	1			3	4	3	3	2	1	4	4	4	4	4	3	4	3	4	3	4	4	4	2
2	21	1	2	70000	1	2	3	1	1	1	1										7							1		2	4	1	2	2	3	2	3	2	3	2	3	3	3	2	3	3	3	2	3
2	21	1	2	75000	3	1	1	1	2	2, 3, 5		1	1		1						1	1								5	3	1	1	3	5	1	5	4	5	5	3	4	2	4	5	5	5	5	1
2	22	1	2	100000	3	3	1, 3	1	1	1, 3, 6	1		1			1					1, 6, 7	1					1	1		1	2	1	1	3	2	1	1	2	5	1	3	2	1	1	1	2	3	2	1
1	20	1	1	30000	1	2	1	1	1	1, 4, 6	1			1		1					1, 5, 6	1				1	1			3	2	2	3	2	2	2	2	4	4	4	4	2	3	3	4	4	2	4	2
1	20	1	1	40000	3	1	1	1	2	3, 6			1			1					1, 2, 3, 4, 5, 6, 7	1	1	1	1	1	1	1		4	3	4	5	4	2	2	4	2	4	4	3	3	2	3	2	3	3	4	2
2	23	1	1	50000	2	2	1, 2, 3	1	2	6						1					1, 2, 4, 5, 6	1	1		1	1	1	1		5	3	4	4	2	3	2	3	3	3	4	3	3	2	3	2	2	3	3	1
1	20	1	1	20000	3	1	1	1	2	2		1									5					1				1	2	1	1	2	1	1	2	3	2	2	2	3	2	2	1	1	3	2	2
1	18	0	1	30000	3	1	1	1	2	1, 6	1					1					1, 4, 6	1			1		1			1	2	2	1	1	1	1	1	4	4	4	1	1	1	1	2	4	2	4	1
1	18	0	1	30000	3	1	1	1	2	1, 6	1					1					1, 4, 6	1			1	1	1			1	2	2	1	1	1	1	1	4	4	4	1	1	1	1	2	4	2	4	1
1	19	1	1	35000	3	1	1	1	2	1, 5, 6	1				1	1					1, 5, 6	1				1	1			3	4	4	3	2	3	2	3	5	5	4	4	3	2	3	4	4	3	2	2
1	20	1	2	80000	3	2	1, 3	1	2	1, 4	1			1							1, 5, 6	1				1	1			3	3	2	2	2	2	1	3	2	3	3	2	3	1	1	2	3	3	3	4
2	22	1	2	80000	3	3	1	2	2	3			1								1	1								4	3	4	3	2	2	3	3	4	4	4	4	4	3	3	3	4	3	3	4
2	21	1	1	50000	3	3	2	1	2	1	1										1, 2, 3, 4, 5, 6	1	1	1	1	1	1	1		1	5	1	1	1	1	4	1	2	2	2	1	1	1	1	5	5	4	1	4
2	21	1	1	35000	3	3	1	1	2	1, 2	1	1									1, 3, 5, 6	1		1		1	1			2	2	4	1	3	1	1	3	3	4	3	3	2	2	3	4	4	3	3	2
2	21	1	2	80000	3	3	1, 3	1	2	1, 3, 4, 6	1		1	1		1					1, 3, 4, 5, 6, 7	1		1	1	1	1	1		4	2	4	1	1	1	1	3	4	5	4	4	4	1	4	2	4	2	4	4
2	21	0	1	30000	3	3	1	1	2	1	1										7							1		1	3	1	2	3	3	3	2	2	4	4	2	2	3	3	1	3	3	4	2
2	21	0	1	30000	3	3	1	1	2	1	1										7							1		1	3	1	2	3	3	3	2	2	4	4	2	2	3	3	1	3	3	4	2
1	20	1	1	50000	3	1	1	1	2	1, 6	1					1					4, 5, 6				1	1	1			3	3	2	2	2	3	3	4	2	4	3	3	3	2	2	4	4	3	3	3
2	22	1	2	90000	2	2	3	1	2	6						1					7							1		4	3	5	4	3	4	4	4	3	5	4	4	4	2	3	4	3	3	3	3
2	22	1	2	100000	3	4	1, 3	1, 3	1	1, 3, 4, 6	1		1	1		1					1, 3, 5, 6, 7	1		1		1	1	1		4	4	3	4	2	1	2	4	4	4	4	4	4	4	4	4	5	4	4	2
2	22	1	1	50000	2	2	3	1	2	6						1					4				1					4	3	3	4	3	3	2	4	3	1	2	2	2	1	1	1	1	3	3	3
2	22	1	1	25000	3	4	1	1, 3	2	1, 2, 3, 6	1	1	1			1					1, 5, 6, 7	1				1	1	1		3	5	4	2	4	4	2	5	5	5	4	3	4	5	4	3	4	2	5	4
2	23	1	1	50000	3	4	1, 3	1, 3	2	1, 2, 3, 4, 6	1	1	1	1		1					1, 2, 3, 4, 5, 6, 7	1	1	1	1	1	1	1		3	3	4	5	3	1	1	4	4	4	3	4	3	2	3	3	1	2	3	2
2	22	1	2	100000	3	2	3	1	2	1, 3, 4, 5	1		1	1	1						1, 5, 6	1				1	1			3	4	4	1	1	4	3	2	2	1	4	3	4	2	3	4	4	3	3	3
2	21	1	1	45000	3	3	1, 3	2	2	1, 6	1					1					1, 2, 5	1	1			1				3	2	4	2	3	4	1	3	4	5	4	3	3	2	3	2	5	3	4	2
2	23	1	2	100000	3	4	1, 3	1, 3	1	1, 4, 6	1			1		1					1, 2, 5, 6	1	1			1	1			3	1	4	1	2	4	2	4	3	5	5	3	3	2	3	3	4	3	2	5
2	22	1	1	50000	3	4	1, 3	1	2	1, 2, 6	1	1				1					2, 3, 5, 6		1	1		1	1			4	1	2	1	3	1	1	5	4	5	4	5	4	2	3	1	3	1	2	1
2	21	1	1	18000	3	3	1	1	2	6						6					5					1				1	5	1	1	1	1	5	1	2	3	2	2	3	3	2	4	4	4	3	4
2	23	1	1	30000	3	4	1	1	2	2, 3		1	1								2, 4, 5, 6		1	1	1	1				2	3	3	3	3	2	2	3	4	4	4	4	4	3	3	3	3	4	2	4
2	22	1	1	20000	3	4	1	2	1	4											7							1		3	2	3	5	4	3	1	5	4	4	4	3	4	3	4	4	4	2	2	4
2	22	1	1	30000	3	2	1	1	2	1, 4	1			1							1, 2, 5, 6, 7	1	1			1	1	1		1	2	1	1	1	2	1	4	4	4	3	3	3	1	3	3	3	3	1	1
2	22	1	2	100000	3	4	1, 3, 4	1, 3	2	1, 3, 6	1		1			1					1, 3, 4, 5, 6, 7	1		1	1	1	1	1		4	1	5	5	1	1	5	1	1	5	1	1	1	2	2	5	2	3	1	5
2	23	1	2	60000	3	3	1	1	2	1, 3, 6	1		1			1					5, 6					1	1			1	3	1	2	1	2	1	3	3	5	3	3	1	1	1	3	5	3	3	3
2	21	1	1	50000	3	1	1	1	2	1, 3, 6	1		1			1					1, 2, 5, 6	1	1			1	1			3	3	2	1	2	2	3	3	3	4	3	2	3	1	3	2	4	2	4	1
2	23	1	2	60000	3	4	4	1	2	1	1										7							1		2	2	2	2	2	3	1	3	2	2	4	2	2	1	2	3	4	4	2	4
1	20	1	1	30000	3	4	1	1	1	1, 4, 6	1			1		1					1, 5, 6	1				1	1			3	2	2	3	2	2	2	2	4	4	4	4	2	3	3	4	4	2	4	2
2	21	1	1	50000	3	4	1, 3	1, 3	2	1, 5	1				1						1, 6, 7	1					1	1		3	3	2	2	4	3	1	5	3	5	5	3	3	3	3	3	3	2	4	3
2	21	1	1	50000	3	4	1, 3	1, 3	2	1, 5	1				1						1, 6, 7	1					1	1		3	3	2	2	4	3	1	5	3	5	5	3	3	3	3	3	3	2	4	3
2	22	1	1	20000	3	3	1, 3	1	2	6						1					5, 7					1		1		1	3	2	1	2	1	5	3	3	4	3	3	2	2	2	4	4	3	3	3
1	20	1	1	50000	3	1	1	1	2	1, 3, 6	1		1			1					2, 5, 7		1			1		1		3	2	4	2	3	4	1	4	4	4	3	3	2	2	3	3	4	2	3	2
2	22	1	1	50000	3	4	3	1	2	1	1										1		1							2	1	3	4	4	4	3	4	4	3	5	4	4	4	4	2	2	4	4	2
1	20	1	1	30000	3	2	1	1	2	1, 3, 6	1		1			1					3, 5, 6, 7			1		1	1	1		1	3	2	4	3	4	1	4	3	4	4	3	3	1	2	3	4	3	2	1
1	20	0	1	50000	3	2	1, 3	1	2	6						1					1, 2, 5	1		1		1				1	1	1	3	2	1	1	1	2	2	1	3	3	1	1	1	2	2	1	5
1	20	1	2	70000	3	1	1, 3	1	2	1, 3	1		1								1, 2, 6	1		1			1			5	5	1	1	5	1	1	5	5	5	1	1	5	1	5	1	1	1	1	5
1	19	1	2	100000	3	1	1	1	2	1, 2, 3, 4	1	1	1	1							1, 5, 7	1				1		1		4	4	4	4	4	3	3	4	4	3	4	3	3	4	3	4	3	3	3	3
2	22	1	1	50000	3	4	1, 3	1	1	1, 3, 6	1		1			1					1, 2, 3, 4, 5, 6, 7	1	1	1	1	1	1	1		2	3	5	2	2	1	1	3	3	3	3	2	2	1	1	1	4	3	3	3
1	20	1	1	50000	3	2	1	1	2	2		1									1	1								4	3	4	5	3	4	1	4	3	5	4	3	4	3	3	3	3	2	4	2
1	20	0	1	20000	3	2	1	1	2	1	1										2, 5, 6, 7		1			1	1	1		3	3	4	2	2	2	2	3	2	2	2	2	2	2	2	1	2	3	2	4
1	19	0	1	40000	3	2	1	1, 3	1	1	1										5, 6					1	1			3	2	2	1	3	1	1	3	3	4	3	2	4	2	2	3	4	2	2	2
2	21	1	1	50000	3	3	1	2	2	1, 2, 3, 6	1	1	1			1					1, 2, 5, 6, 7	1	1			1	1	1		3	2	5	5	4	2	3	4	1	4	3	2	5	4	3	3	2	3	2	5
1	19	1	2	70000	3	2	1	1	2	1, 2, 4	1	1		1							4, 6, 7				1		1	1		3	4	4	4	3	2	1	4	4	4	4	4	3	2	4	4	4	3	4	3
2	21	1	2	80000	3	2	1	1	2	2, 4, 6		1		1		1					5, 6					1	1			3	3	3	4	3	4	2	4	4	4	3	3	3	2	3	3	4	2	4	3
1	20	1	2	60000	3	2	1, 3	1	2	4, 6				1		1					1, 5, 6	1				1	1			3	2	3	3	3	2	2	3	4	2	4	3	2	2	2	2	2	4	2	4
1	20	1	2	100000	3	2	3	1	2	1, 4	1			1							5, 6, 7					1	1	1		3	3	2	1	2	1	2	2	3	3	2	3	2	1	2	3	4	4	2	4
1	20	1	1	40000	3	2	1, 3	1, 2	2	1, 4	1			1							4, 5, 6				1	1	1			3	4	4	5	4	1	4	5	4	5	5	3	4	3	4	4	3	3	4	3
2	23	1	1	30000	3	4	1, 3	1, 3	2	1, 3, 6	1		1			1					1, 5, 6, 7	1				1	1	1		4	3	3	3	4	2	1	4	3	4	3	3	3	3	3	3	1	2	4	3
1	18	0	1	30000	4	2	1	1	2	1, 6	1					1					1, 4, 6	1			1		1			1	2	2	1	1	1	1	1	4	4	4	1	1	1	1	2	4	2	4	1
1	19	1	1	50000	1	2	1, 3	1	2	1, 3, 6	1		1			1					1, 5, 6	1				1	1			2	5	2	4	3	3	2	4	4	4	3	3	2	2	2	2	4	2	2	2
1	19	1	1	50000	1	2	1, 3	1	2	1, 3, 6	1		1			1					1, 5, 6	1				1	1			2	5	2	4	3	3	2	4	4	4	3	3	2	2	2	2	4	2	2	2
1	19	1	1	50000	1	2	1, 3	1	2	1, 3, 6	1		1			1					1, 5, 6	1				1	1			2	5	2	4	3	3	2	4	4	4	3	3	2	2	2	2	4	2	2	2
2	21	1	1	50000	3	1	1	1	2	1, 3, 6	1		1			1					1, 2, 5, 6	1	1			1	1			3	3	2	1	2	2	3	3	3	4	3	2	3	1	3	2	4	2	4	1
2	21	1	2	80000	3	3	1, 3	1	2	1, 3, 4, 6	1		1	1		1					1, 3, 4, 5, 6, 7	1		1	1	1	1	1		4	2	4	1	1	1	1	3	4	5	4	4	4	1	4	2	4	2	4	4
2	22	1	1	50000	4	4	3	1	2	6						1					4				1					4	3	3	4	3	3	2	4	3	1	2	2	2	1	1	1	1	3	3	3
1	19	0	1	40000	3	2	1	1, 3	1	1	1										5, 6					1	1			3	2	2	1	3	1	1	3	3	4	3	2	4	2	2	3	4	2	2	2
2	21	1	1	45000	3	3	1, 3	2	2	1, 6	1					1					1, 2, 5	1	1			1				3	2	4	2	3	4	1	3	4	5	4	3	3	2	3	2	5	3	4	2
1	19	1	1	50000	3	1	1, 3	1, 3	2	1, 4, 6	1			1		1					5, 6, 7					1	1	1		3	4	3	3	3	3	3	3	3	3	3	3	3	3	3	3	3	3	3	3
1	20	1	2	80000	3	2	1, 3	1	2	1, 4	1			1							2, 3, 5, 6, 7		1	1		1	1	1		1	3	2	2	3	1	1	2	3	3	3	2	2	2	2	3	3	2	3	3
2	21	1	1	50000	3	4	1	1	1	4				1							7							1		5	4	5	4	4	3	2	4	5	5	4	3	2	1	3	2	2	2	4	2
1	20	1	2	80000	1	2	1	1	2	1	1										5					1				3	2	4	5	2	2	2	2	4	4	3	2	2	2	2	4	3	3	4	4
2	21	1	2	60000	3	3	1	1	2	1	1										1	1								3	4	3	4	4	2	2	3	3	4	3	2	2	3	3	3	4	3	3	3
1	19	1	1	50000	3	2	1	1	2	1, 3, 4, 6	1		1	1		1					1, 5, 6	1				1	1			4	4	3	2	3	3	3	4	5	5	3	3	3	2	3	3	5	3	3	3
2	22	1	2	80000	3	4	3	1	2	1, 3, 6	1		1			1					1, 5, 6, 7	1				1	1	1		4	3	4	2	3	2	5	4	4	4	4	4	4	2	3	2	2	2	4	4
2	22	1	1	50000	3	4	1, 3, television	2, 4	1	1, 2, 4, 6	1	1		1		1					1, 6	1						1		3	4	4	4	4	4	1	4	3	4	4	4	4	1	3	2	5	2	5	4
2	23	1	2	1000000	3	4	3	1	2	1, 4, 6	1			1		1					1, 2, 3, 5, 6, 7	1	1	1		1	1	1		4	3	3	2	4	4	1	2	4	5	5	3	3	3	2	2	2	2	5	3
2	21	1	1	50000	1	2	1	1	2	1, 3, 6	1		1			1					1, 2, 5, 6	1	1			1	1			3	3	2	1	2	2	3	3	3	4	3	2	3	1	3	2	4	2	4	1
1	20	1	2	100000	3	4	1, 3, 4	1, 3	2	1, 3, 6	1		1			1					1, 2, 3, 4, 5, 6, 7	1	1	1	1	1	1	1		3	1	3	4	1	1	1	3	3	5	3	1	1	1	2	2	2	3	2	4
1	20	1	1	15000	3	2	1	1	2	1, 6	1					1					1, 5, 6	1				1	1			2	2	3	3	3	1	1	5	3	2	1	3	4	3	3	2	3	2	2	3
2	21	0	1	30000	3	3	3	1	2	3, 4, 6, 7			1	1		1	1				2		1							5	4	5	5	4	4	3	4	5	4	5	5	4	4	4	3	3	3	4	2
2	23	1	2	1000000	3	4	3	1	2	1, 4, 6	1			1		1					1, 2, 3, 5, 6, 7	1	1		1	1	1	1		4	3	3	2	4	4	1	2	4	5	5	3	3	3	2	2	2	2	5	3
1	20	1	2	70000	3	4	1, 2, 3	1	2	1, 2	1	1									1, 4, 5	1			1	1				1	3	2	2	2	2	1	3	5	5	5	4	4	1	3	2	5	1	1	5
2	22	1	2	100000	1	4	1, 3	1	2	1, 2, 3, 4, 6	1	1	1	1		1					1, 3, 4, 5, 6, 7	1		1	1	1	1	1		4	3	2	3	3	2	5	3	5	4	4	3	3	2	2	4	5	3	4	3
2	22	1	2	70000	1	4	1, 3	1, 3	2	1, 3, 5, 6	1		1		1	1					1, 4, 5, 6, 7	1			1	1	1	1		3	2	2	2	2	1	1	2	2	3	3	2	2	1	2	4	2	3	3	5
2	22	1	1	25000	1	4	1, 3	1	2	3			1								2, 5, 6		1			1	1			3	4	4	3	2	2	3	5	4	4	3	4	2	2	3	4	4	4	2	2
2	22	1	2	60000	1	4	1, 3	1, 3	2	1, 4, 6	1			1		1					1, 3, 5, 6, 7	1		1		1	1	1		2	3	2	2	2	2	2	2	2	2	2	2	2	2	2	2	3	3	2	1
2	21	1	1	50000	1	4	1, 3	1, 3	2	1, 3, 4, 6	1		1	1		1					1, 2, 3, 4, 5, 6, 7	1	1	1	1	1	1	1		2	3	3	2	3	2	2	2	3	3	2	2	2	2	2	3	3	4	3	4
1	20	0	2	70000	3	2	3	1	2	6						1					1	1								4	4	4	3	4	2	2	3	4	5	5	3	4	2	3	3	4	4	4	3
2	21	1	1	50000	1	3	3	1	2	4				1							2		1							2	4	2	2	3	2	2	3	3	4	3	3	3	2	2	2	4	3	2	4
2	22	1	1	50000	1	4	1, 3	1, 3	2	1, 3	1		1								1, 2, 3, 5, 6, 7	1	1	1		1	1	1		2	3	2	2	2	1	1	2	4	3	3	3	2	2	2	3	3	3	3	4
2	24	1	1	50000	1	4	1, 3	1, 3	1	1, 3, 4, 5, 6	1		1	1	1	1					1, 2, 3, 5, 6, 7	1	1	1		1	1	1		2	2	1	1	2	1	1	2	3	2	3	1	1	1	1	2	2	2	3	2
2	24	1	2	100000	1	4	1, 3	1, 3	2	1, 3, 6	1		1			1					1, 2, 3, 4, 5, 7	1	1	1	1	1	1	1		4	3	4	4	4	3	1	4	4	4	4	3	4	2	4	4	3	4	4	3
2	22	1	2	70000	1	4	1, 3	1	2	1, 3, 4, 5	1		1	1	1						1, 3, 6, 7	1		1			1	1		2	2	2	2	3	1	4	3	3	2	2	2	2	2	2	2	3	2	4	4
2	22	0	1	40000	1	4	1, 3	1	1	1, 3, 4, 6	1		1	1		1					1, 2, 4, 5, 6	1	1		1	1	1	1		1	2	4	1	3	3	4	3	3	3	4	3	3	3	3	2	2	3	3	3
2	22	0	1	40000	1	4	1	1	2	3, 6			1			1					1, 2, 3, 4, 5, 6, 7	1	1	1	1	1	1	1		1	3	1	1	1	1	1	1	1	2	1	1	3	1	1	1	3	4	2	1
2	22	1	1	50000	1	4	1, 3	1, 3	2	3, 6			1			1					1, 2, 5	1	1			1				4	2	3	2	3	2	2	3	3	2	3	3	3	3	4	3	3	3	3	2
2	21	1	3	145000	1	3	1, 3	1	2	1, 6	1					1					1, 2, 3, 5, 6, 7	1	1	1		1	1	1		1	1	1	1	1	1	1	3	1	5	1	1	2	1	1	1	1	3	4	5
1	18	1	1	30000	1	2	1, 3	1, 3	2	6						1					1, 2, 3, 4, 5, 6, 7	1	1	1	1	1	1	1		3	2	3	1	2	1	1	4	1	3	5	3	1	1	2	1	1	2	1	5
1	19	0	1	40000	1	2	2	1	2	1, 3	1		1								2, 5, 6, 7		1			1	1	1		2	1	3	1	2	2	1	3	3	3	2	3	3	2	5	1	2	2	2	3
1	20	1	1	50000	1	1	1, 3	1, 3	2	1, 3	1		1								1, 2, 3, 4, 5, 6, 7	1	1	1	1	1	1	1		1	1	1	1	1	1	1	2	1	5	5	1	2	2	3	3	1	1	5	1
1	18	1	1	30000	1	1	1, 3	1, 3	2	1, 2, 3, 6	1	1	1			1					1, 4, 6	1			1		1			3	5	4	2	3	2	1	5	5	5	5	4	3	3	4	4	5	5	5	2
1	19	1	1	30000	1	1	1	2, 3	2	1	1										2, 5, 6, 7		1			1	1	1		3	3	3	3	3	1	4	2	2	2	2	2	2	2	2	2	2	2	3	1
1	19	1	1	30000	1	1	1	1	2	1, 6	1					1					1, 2, 5	1	1			1				3	2	4	4	3	3	3	3	3	4	4	3	3	3	3	3	3	3	2	2
1	19	1	3	20000	1	1	1, 3	1, 3	2	3, 6			1			1					2, 5, 6		1			1	1			3	2	3	3	4	1	1	3	4	3	3	3	3	2	3	4	3	2	2	4
2	21	1	2	100000	1	4	1, 3	1	2	2, 4, 6		1		1		1					5, 6, 7					1	1	1		3	1	1	3	2	1	1	4	3	4	3	1	1	1	2	4	2	1	5	4
1	20	1	1	45000	4	1	1, 3	1, 3	2	6						1					2, 5, 6, 7		1			1	1	1		1	4	5	5	1	1	1	3	3	5	3	2	2	3	2	1	3	1	2	1
1	19	1	1	50000	4	2	3	1	2	1	1										2, 5		1			1				2	1	2	2	2	2	1	2	2	4	4	2	2	2	3	3	1	3	3	5
1	20	1	1	45000	4	1	1	1	2	1, 3	1		1								5, 7					1		1		2	1	1	5	3	5	1	4	3	4	3	2	2	1	1	4	4	4	2	4
2	24	1	3	1500000	1	2	3	1	2	4				1							5					1				3	4	2	4	4	2	1	2	5	5	4	3	3	3	3	4	2	2	2	3
2	23	1	2	100000	1	2	1, 3	1, 3	2	1, 3, 4, 5, 6	1		1	1	1	1					1, 3, 4, 5, 6, 7	1		1	1	1	1	1		5	5	5	5	3	2	1	5	4	5	4	4	2	1	2	3	5	3	3	3
2	21	1	1	25000	1	2	1	1	2	6						1					5, 6					1	1			2	4	2	3	3	1	3	3	3	4	4	2	1	3	4	2	1	2	3	4
2	23	0	1	40000	1	2	3	1	2	1, 4, 6	1			1		1					1, 2, 3, 4, 5, 6, 7	1	1	1	1	1	1	1		3	3	5	1	1	1	1	3	4	5	2	3	4	1	4	1	4	1	4	3
2	22	1	1	50000	1	2	3	1	2	1, 6	1					1					1, 3, 4, 5, 6, 7	1		1	1	1	1	1		2	1	3	1	5	2	1	5	4	5	4	2	2	2	2	2	4	4	4	2
1	20	1	1	40000	4	2	3	1	2	6						1					7							1		2	1	1	2	2	3	5	2	1	3	2	1	1	1	1	3	3	4	1	1
2	21	1	2	75000	4	2	1	1	2	1, 3	1		1								1, 2, 4, 5, 6, 7	1	1		1	1	1	1		1	3	2	2	3	1	1	3	3	2	2	3	2	1	2	1	1	3	1	3
1	19	1	3	150000	4	2	1	1	2	1, 6, 8	1					1		1			5, 6					1	1			4	4	3	2	3	4	1	5	5	5	4	3	4	3	3	4	5	3	4	2
1	20	1	1	50000	4	2	1, 3, 4	1, 4	2	1, 3, 6	1		1			1					1, 3, 5, 7	1		1			1	1		1	3	2	2	2	1	1	1	1	4	1	1	1	1	1	1	4	1	1	1
2	21	1	2	60000	4	2	3	1	2	1	1										5, 6, 7					1	1	1		3	3	4	2	3	1	1	4	4	3	2	1	1	2	3	3	3	2	1	3
1	19	1	1	50000	4	1	1	1	2	2		1									5					1				2	3	2	4	5	1	5	2	3	4	2	1	2	2	2	4	3	4	4	2
2	21	1	1	50000	4	2	1, 3	1, 3	2	1, 6	1					1					1, 2, 5, 6, 7	1	1			1	1	1		3	2	2	3	3	4	2	3	4	3	3	4	4	3	4	3	3	3	3	3
1	20	1	1	50000	4	1	1	1	2	3, 5			1		1						2, 5		1			1				3	2	2	2	3	1	1	3	1	4	2	1	3	1	3	2	3	1	2	1
1	19	1	2	60000	1	4	1	1	1	2		1									6						1			3	1	2	4	2	2	4	3	4	4	3	1	2	2	3	3	3	2	5	4
1	20	0	1	40000	1	4	3	1	2	1, 2, 6	1	1				1					1, 2, 5, 6	1	1			1	1			3	3	3	2	2	2	2	2	4	3	2	2	2	3	3	3	2	2	3	2
1	19	0	2	60000	4	2	3	2	2	1	1										5					1				1	3	1	1	3	1	5	3	2	2	2	1	3	1	2	2	2	3	1	1
1	18	1	2	86000	1	4	3	1	2	3			1								1, 2, 5	1	1			1				2	2	2	2	2	3	1	4	4	3	3	2	4	2	2	2	2	1	2	4
2	22	1	1	40	4	4	3	1	2	1	1										5					1				1	4	4	2	3	1	1	3	1	3	3	2	3	2	2	4	4	3	4	4
1	17	1	1	35000	1	4	1, 3	1, 3	2	1, 2	1	1									1, 2, 5, 7	1	1			1		1		4	4	4	2	3	1	1	4	4	4	2	3	4	3	3	4	3	2	2	4
1	20	1	1	50000	1	4	1, 3	1	2	3, 6			1			1					3, 5			1		1				3	2	2	5	5	2	1	5	5	5	5	1	5	5	1	1	1	1	5	5
1	20	1	1	50000	4	2	1	1, 3	2	1, 3, 6	1		1			1					1, 2, 4, 5, 6, 7	1	1		1	1	1			2	2	2	2	1	2	1	3	4	4	2	2	2	1	3	3	4	3	2	5
2	23	1	1	30000	4	4	1, 3	1	2	1, 4, 5	1			1	1						1, 4, 5, 6, 7	1			1	1	1	1		2	3	2	2	3	2	2	3	3	3	2	2	2	2	3	3	3	3	3	4
1	19	1	2	100000	1	4	2	1	2	6						1					5					1				1	1	5	1	5	1	1	5	5	2	5	1	1	1	3	1	1	4	5	4
1	20	1	1	30000	1	4	1	1	2	1, 6	1					1					2, 3, 4, 5, 6		1	1	1	1	1			2	4	1	1	1	1	1	2	2	4	1	1	1	1	1	1	3	2	2	1
1	18	1	1	50000	4	1	1, 3	1	2	3, 4			1	1							1, 2, 3, 5, 6, 7	1	1	1		1	1	1		1	1	3	1	3	2	1	2	2	4	3	2	3	1	2	1	3	1	2	2
1	20	1	3	200000	4	2	1, 3	2	2	6						1					5, 6					1	1			3	1	2	2	1	3	1	1	3	3	2	1	1	1	1	1	1	3	3	3
2	21	1	1	40000	4	4	1, 3	1, 2, 3	2	1, 3, 4, 6	1		1	1		1					3, 4, 5, 6, 7			1	1	1	1	1		4	2	3	3	2	1	1	3	5	5	3	2	4	2	1	3	5	3	2	2
1	20	1	1	50000	4	2	3	1	2	1	1										5, 6					1	1			1	1	1	1	1	1	5	1	1	1	1	1	1	1	1	5	5	5	1	1
2	22	1	1	30000	4	4	1, 3	1	2	1, 3, 4, 6	1		1	1		1					1, 4, 5, 7	1			1	1		1		3	4	2	3	4	2	1	3	4	4	3	3	3	3	3	4	3	2	3	2
2	21	0	1	50000	4	1	1	1	2	3			1								2		1							3	2	3	4	4	3	2	3	3	4	3	3	4	3	3	2	3	3	2	2
1	20	1	1	50000	4	1	1	1	2	1	1										5					1				2	3	3	2	2	2	2	3	3	3	2	2	2	2	2	3	3	3	3	4
1	19	1	1	30000	4	1	1	1, 3	2	1, 6	1					1					2, 5, 6, 7		1			1	1	1		1	1	1	1	1	1	1	3	1	3	1	1	1	1	1	1	3	1	1	4
2	22	1	2	80000	4	4	3	1	2	1	1										5					1				3	5	3	5	3	5	1	3	3	5	5	1	5	1	5	1	4	1	3	4
1	19	1	1	50000	4	1	1	1	2	3			1								4				1					1	3	1	2	4	3	2	3	4	1	4	4	3	3	3	2	3	2	3	4
1	19	0	1	25000	4	1	1	1	2	2		1									5					1				3	2	3	3	2	2	2	2	2	4	4	2	2	2	2	3	2	2	3	1
1	20	1	1	50000	4	2	3	1	2	1	1										5					1				1	1	2	1	1	1	1	1	1	4	1	1	1	1	1	1	1	3	1	5
2	23	1	3	200000	4	4	3	1	2	1, 5, 6	1				1	1					1, 5	1				1				2	5	3	2	2	3	1	3	3	2	3	2	2	2	2	4	4	4	2	4
1	19	1	2	100000	4	1	2	1	2	1	1										5					1				1	1	5	5	2	2	1	2	3	5	3	1	3	1	3	4	2	3	3	3
1	19	1	2	80000	4	1	1	1	2	2		1									5					1				3	2	2	3	2	2	1	3	3	2	4	3	3	4	3	4	4	3	5	2
2	23	1	1	40000	4	4	1, 3	1, 3	2	4, 6				1		1					2, 5, 6, 7		1			1	1	1		1	1	5	4	4	5	4	5	5	3	4	3	4	3	5	3	3	2	5	3
2	23	1	1	40000	4	4	1, 3	1, 3	2	4, 6				1		1					2, 5, 6, 7		1			1	1	1		1	1	5	4	4	5	4	5	5	3	4	3	4	3	5	3	3	2	5	3
1	20	1	1	40000	4	2	1	1	2	1	1										5, 6, 7					1	1	1		1	2	2	1	1	2	1	1	1	4	4	3	2	1	4	1	3	1	3	3
1	19	0	1	20000	4	1	1	1	2	1	1										5					1				4	2	3	3	4	2	1	3	3	4	3	4	2	2	2	1	4	4	4	3
2	22	1	1	50000	4	2	1	1	2	1	1										6						1			2	4	4	4	3	4	2	2	4	5	4	4	3	4	3	3	3	3	4	3
2	21	1	2	60000	4	2	3	1	2	1, 4, 5, 6	1			1	1	1					3, 5, 6			1		1	1			5	5	5	1	1	3	5	5	4	5	1	5	5	2	3	5	5	3	3	3
2	24	1	1	40000	4	4	1, 3	1, 3	2	1, 3	1		1								5, 6					1	1			1	2	2	3	2	1	1	3	3	3	4	3	2	2	3	3	4	3	3	4
1	20	0	1	25000	4	1	1	1	2	1	1										1	1								3	2	3	5	5	4	2	4	3	4	4	3	5	4	3	3	3	3	3	3
1	20	1	1	40000	4	1	1, 3	1	2	2, 3		1	1								1, 5	1				1				2	3	2	3	2	4	3	3	4	3	4	3	3	4	3	4	4	5	3	3
2	25	0	2	100000	4	4	1, 3	1	2	1, 6	1					1					5, 7					1		1		3	5	3	2	2	2	1	3	3	4	3	3	3	3	3	3	4	3	3	3
2	22	1	1	45000	4	4	3	1	2	3, 6			1			1					1, 4, 5, 6, 7	1			1	1	1	1		4	4	5	5	4	3	1	5	5	5	5	4	4	4	5	4	4	3	4	1
2	23	1	2	60000	4	4	3	1	2	2, 5		1			1						5					1				4	5	5	5	4	1	2	5	5	5	3	2	4	3	4	4	4	2	2	1
2	22	0	1	50000	4	4	3	1	2	1, 3, 6	1		1			1					4, 6, 7				1		1	1		3	4	3	3	3	2	1	3	2	4	4	3	2	2	3	4	4	3	2	3
1	19	1	1	50000	4	1	1	1	2	3			1								4				1					1	3	1	2	4	3	2	3	4	1	4	4	3	3	3	2	3	2	3	4
1	19	1	1	50000	4	2	1	1	2	1	1										5, 7					1		1		3	3	4	3	2	3	2	3	3	3	3	2	3	2	3	3	3	4	2	4
2	23	1	1	50000	4	4	3	1	2	1	1										5					1				5	3	4	4	3	1	4	5	5	4	4	2	4	1	2	2	5	1	4	5
2	23	1	1	50000	4	4	3	1	2	1	1										5					1				5	3	4	4	3	1	4	5	5	4	4	2	4	1	2	2	5	1	4	5
2	23	1	1	50000	4	4	3	1	2	1	1										5					1				5	3	4	4	3	1	4	5	5	4	4	2	4	1	2	2	5	1	4	5
2	23	1	1	30000	4	4	1, 3	1	2	1, 6	1					1					1, 2, 3, 5, 6, 7	1	1	1		1	1			2	4	3	3	2	2	2	4	4	3	4	4	4	4	3	1	2	2	2	1
1	20	1	1	45000	4	1	1, 3	1, 3	2	6						1					2, 5, 6, 7		1			1	1	1		1	4	5	5	1	1	1	3	3	5	3	2	2	3	2	1	3	1	2	1
2	25	0	2	100000	4	4	1, 3	1	2	1, 6	1					1					5, 7					1		1		3	5	3	2	2	2	1	3	3	4	3	3	3	3	3	3	4	3	3	3
2	24	1	1	30000	4	4	3	1	2	3, 6			1			1					5, 6					1	1			5	1	5	4	3	4	2	4	2	5	4	4	4	4	4	2	3	1	4	2
1	19	0	1	10000	4	1	1	3	1	1	1										5					1				3	2	5	5	4	5	1	2	5	2	3	4	2	5	3	1	5	2	5	2
2	24	1	1	30000	4	4	3	1	2	3, 6			1			1					5, 6					1	1			5	1	5	4	3	4	2	4	2	5	4	4	4	4	4	2	3	1	4	2
2	22	1	1	50000	4	4	3	1	2	1, 6	1					1					1, 3, 4, 5, 6, 7	1	1		1	1	1			2	1	3	1	5	2	1	5	4	5	4	2	2	2	2	2	4	4	4	2
2	22	1	2	100000	4	4	1	1	2	1	1										5					1				2	2	4	3	3	3	2	3	3	4	3	3	4	3	4	2	2	3	3	3
2	22	0	2	100000	4	4	3	1	2	1	1										5					1				4	2	4	4	4	4	4	4	5	5	4	5	4	5	4	1	2	1	4	1
2	22	0	1	50000	4	4	1, 3	1	1	1, 4, 6	1			1		1					1, 5, 6	1				1	1			4	5	3	3	3	2	2	4	4	5	3	3	2	1	3	4	4	3	3	3
3	28	1	1	50000	4	4	1, 3	1, 3	2	1, 4, 5	1			1	1						1, 3, 5	1		1		1				1	3	1	2	1	1	2	3	3	3	2	2	1	1	2	1	5	2	3	4
1	19	0	1	10000	4	1	1	3	1	1	1										5					1				3	2	5	5	4	5	1	2	5	2	3	4	2	5	3	1	5	2	5	2
1	19	1	2	60000	4	1	1	1	1	2		1									6						1			3	1	2	4	2	2	4	3	4	4	3	1	2	2	3	3	3	2	5	4
2	22	0	1	15000	4	4	1	1	2	1, 3, 4, 6	1		1	1		1					1, 2, 3, 5, 6	1	1	1		1	1			3	4	3	2	4	4	1	5	5	5	3	5	5	2	5	4	5	4	2	4
2	24	1	1	35000	4	4	1, 3	1, 3	2	1, 3, 4, 6	1		1	1		1					1, 4, 5, 6, 7	1			1	1	1	1		5	1	5	5	4	5	1	5	5	5	5	5	5	5	5	5	5	4	5	5
2	22	0	1	50000	4	4	3	1	2	1, 3, 6	1		1			1					4, 6, 7				1		1	1		3	4	3	3	3	2	1	3	2	4	4	3	2	2	3	4	4	3	2	3
2	22	1	1	50000	4	4	3	1	2	2, 4, 5		1		1	1						3, 5, 6			1		1	1			1	2	3	2	2	1	1	1	1	5	2	1	1	1	1	2	3	4	2	1
1	19	1	2	70000	1	1	1, 3	1, 2	2	1	1										1, 5	1				1				4	4	4	5	3	3	4	4	3	3	4	3	5	5	4	3	3	2	4	2
2	21	1	2	70000	1	3	1	2, 3	2	1, 4	1			1							1, 2, 3, 4, 5, 6, 7	1	1	1	1	1	1	1		1	1	2	2	2	1	1	3	2	4	1	1	1	1	1	5	3	1	1	2
1	19	1	1	25000	1	1	1	1	2	1, 4, 6	1			1		1					1, 3, 4, 5	1		1	1	1				3	3	4	4	3	3	2	3	3	4	3	3	3	3	3	4	4	3	3	3
2	22	1	1	50	1	4	1, 3	1, 3	2	3			1								2, 3, 5, 6		1	1		1	1	1		3	2	4	4	4	4	1	5	4	4	3	3	4	5	4	2	3	3	3	2
2	22	0	1	40000	1	4	1	1	2	6						1					1, 2, 3, 4, 5, 6, 7	1	1	1	1	1	1	1		1	2	4	1	1	1	1	4	1	1	3	1	3	1	1	2	3	3	3	3
1	20	1	1	50000	1	1	3	1	2	1, 4	1			1							1, 5	1				1				5	1	5	5	5	5	1	5	5	1	5	1	5	5	5	1	1	3	4	3
1	18	0	1	50000	1	1	1	3	2	4, 6				1		1					5, 6					1	1			4	3	2	2	3	4	2	4	4	4	4	3	2	3	4	2	4	4	4	3
1	18	0	1	50000	1	1	1	1, 3	2	1, 3, 6	1		1			1					1, 5, 6	1				1	1			3	4	3	3	3	2	2	3	3	3	3	3	3	4	3	4	3	2	3	2
1	19	1	2	100000	1	1	1, 3	1, 3	2	1, 2, 4, 5, 6	1	1		1	1	1					1, 2, 5, 6	1	1			1	1			2	3	3	2	3	3	1	3	2	3	5	3	3	5	3	4	4	3	4	3
1	19	0	1	40000	1	1	1	3	2	1	1										1, 5	1				1				2	1	2	1	1	3	1	2	1	4	3	2	2	2	4	2	2	1	1	1
2	22	1	1	50000	1	3	1, 3	1, 3	2	1, 6	1					1					1, 2, 5, 7	1	1			1		1		3	2	2	2	4	2	1	3	4	2	5	3	4	2	2	2	3	2	3	3
1	19	1	1	20000	1	1	1, 3	1, 3	2	3, 6			1			1					5, 6					1	1			3	4	2	3	3	1	4	4	4	5	4	3	4	3	3	4	4	2	3	3
2	21	1	1	40000	1	3	1, 3	1	2	1, 4, 6	1			1		1					1, 2, 3, 5, 7	1	1	1		1		1		3	3	2	2	2	3	1	3	3	3	3	2	2	2	2	3	3	2	2	2
1	20	1	1	30000	1	1	1	1	2	1	1										2		1							1	3	2	1	5	1	1	3	3	5	4	3	2	3	2	3	4	3	1	1
1	19	1	1	50000	1	1	1, 3	1	2	1, 3	1		1								1, 5, 7	1				1		1		2	3	3	3	3	1	1	4	4	4	3	2	4	2	3	4	4	4	4	4
1	19	0	1	40000	1	1	1	1	2	1, 3, 6	1		1			1					2, 5, 6		1			1	1			3	4	3	1	2	2	1	3	4	3	3	3	3	2	2	2	3	3	2	3
1	20	1	2	100000	1	1	1	1	2	1, 3, 6	1		1			1					1, 5, 6	1				1	1			3	2	2	1	2	3	2	2	3	4	2	2	3	3	2	3	4	3	3	4
1	18	1	1	30000	1	1	1, 3	1, 3	2	1, 3, 6	1		1			1					1, 4, 6	1			1		1			5	3	2	3	3	3	1	5	1	1	4	3	4	4	4	3	4	5	5	3
1	18	1	1	0	1	1	1, 3, 4	1, 3	2	1, 6	1					1					1, 2, 3, 5, 6, 7	1	1	1		1	1			1	5	1	1	1	1	1	1	1	1	1	1	1	1	1	1	1	5	3	5
1	20	1	1	0	1	2	1	3	2	1	1										1, 2, 3, 4, 5, 6, 7	1	1	1	1	1	1			1	2	2	2	2	1	1	3	3	3	3	3	3	1	2	3	1	3	3	3
1	20	1	1	50	1	2	1, 3	1	2	3, 5			1		1						5, 6, 7					1	1	1		3	3	2	3	2	1	1	2	2	3	4	2	2	2	2	3	3	3	2	4
1	20	1	1	25000	1	1	1	1	2	1	1										2, 5		1			1				5	1	4	1	2	1	1	2	3	2	1	1	1	1	2	4	3	2	5	3
1	19	1	1	30000	1	1	1	2, 3	2	1, 6	1					1					2, 5, 6		1			1	1			3	2	3	3	3	3	2	3	3	4	3	3	3	3	3	3	3	3	3	3
1	20	1	1	20000	1	1	1	1, 3	1	2		1									1, 2, 5, 6	1	1			1	1			2	2	4	3	2	3	2	3	3	5	3	3	3	3	2	3	2	3	3	2
1	20	1	1	35000	1	2	1, 3	1, 3	2	1, 3, 6	1		1			1					5, 6					1	1			2	3	1	1	3	1	2	3	3	4	2	1	1	1	2	2	4	2	4	3
1	20	0	1	50000	1	2	1, 3	1, 3	2	1, 3, 6	1		1			1					1, 2, 5, 7	1	1			1		1		3	2	2	1	1	2	2	3	3	5	2	2	2	1	3	4	4	4	2	2
1	20	1	1	50000	1	2	1	1	2	1, 4	1			1							1, 2, 4, 5, 6	1	1		1	1	1			3	3	2	2	2	3	1	4	3	4	4	2	2	2	3	2	2	2	3	4
2	21	1	1	35000	1	2	1	1	1	6						1					1, 5, 6, 7	1				1	1	1		4	3	2	3	3	3	4	3	4	5	5	3	3	2	3	3	4	3	3	2
2	21	1	1	10000	1	3	3	1	2	1	1										1, 5, 6, 7	1				1	1	1		1	3	2	1	2	1	2	4	2	2	3	2	2	2	3	2	3	3	3	2
1	19	1	1	40000	1	1	1, 3	2	2	2, 4		1		1							1, 5, 6	1				1	1			4	5	5	3	1	3	2	4	4	4	4	3	3	4	5	3	3	3	4	4
2	21	1	2	80000	1	3	1, 3	1, 3	2	1, 4, 6	1			1		1					1, 2, 3, 4, 5, 6, 7	1	1	1	1	1	1	1		2	3	2	1	1	2	2	3	2	4	2	2	2	2	2	4	4	4	3	3
1	20	1	2	70000	1	2	1, 3	1, 3	2	1, 4	1			1							2, 5, 6, 7		1			1	1	1		2	3	2	2	3	1	1	3	1	4	3	2	2	1	2	3	4	3	1	5
1	20	0	1	20000	1	3	1, 3	1, 3	2	1, 3, 4, 6	1	1		1		1					1, 4, 5, 6, 7	1			1	1	1	1		2	3	2	1	2	2	1	3	1	3	1	1	2	1	3	3	4	3	3	3
2	22	1	1	50000	1	3	3	1	2	6						1					6						1			3	3	4	2	2	2	2	3	2	5	4	2	2	2	2	1	3	2	2	3
1	19	1	1	20000	1	1	1	3	2	1	1										1, 5, 6	1				1	1			3	3	2	3	2	4	3	3	4	3	1	1	3	2	2	2	3	3	3	4
1	19	1	2	70000	1	1	1, 3	1	2	1, 3	1		1								1, 2, 5, 6	1	1			1	1			2	3	2	2	2	2	2	3	2	3	3	3	3	3	3	2	3	2	2	3
2	21	0	1	50000	1	1	1	1, 3	2	2		1									2, 5, 6		1			1	1			1	1	3	3	2	1	1	1	2	3	3	2	1	2	3	2	3	3	1	5
1	19	1	2	80000	1	1	1, 3	1	2	1, 3	1		1								5, 7					1	1	1		3	2	1	2	2	3	1	2	2	4	3	2	3	2	4	2	5	2	3	2
2	21	1	2	80000	1	1	1, 3	1	2	1, 3	1		1								5					1				3	2	2	2	2	3	2	3	4	4	3	2	3	3	4	2	4	2	3	2
1	20	1	2	100000	1	1	1, 3	1	2	3, 6			1			1					1, 3, 5, 7	1		1		1		1		5	3	2	2	2	3	1	4	3	3	3	4	2	3	4	1	1	3	2	4
2	22	1	1	50000	3	4	3	1	2	6						1					4				1					4	3	3	4	3	3	2	4	3	1	2	2	2	1	1	1	1	3	3	3
2	22	1	1	50000	3	4	3	1	2	6						1					4				1					4	3	3	4	3	3	2	4	3	1	2	2	2	1	1	1	1	3	3	3
1	20	1	3	200000	4	2	1, 3	2	2	6						1					5, 6					1	1			3	1	2	2	1	3	1	1	3	3	2	1	1	1	1	1	1	3	3	3
2	22	0	1	30000	1	2	1	1, 3	2	1, 3, 6	1		1			1					2, 5		1			1				2	3	2	2	2	3	1	2	2	4	2	1	3	3	1	1	4	2	2	1
2	22	0	1	40000	1	2	1, 3	1	2	1, 3, 4, 6	1		1	1		1					3, 4, 5			1	1	1				3	3	3	4	2	3	2	4	3	4	4	3	3	2	4	4	4	3	3	3
2	23	1	1	50000	1	2	1, 4	1	2	1	1										2, 5, 6, 7		1			1	1	1		3	2	3	5	5	2	1	3	2	4	1	1	1	3	2	2	3	1	2	3
2	23	1	1	50000	1	2	1, 4	1	2	1	1										2, 5, 6, 7		1			1	1	1		3	2	3	5	5	2	1	3	2	4	1	1	1	3	2	2	3	1	2	3
2	21	1	1	50000	1	2	1, 3	1	2	1, 2, 6	1	1				1					5, 6, 7					1	1	1		3	3	1	3	3	3	1	3	4	3	3	2	3	3	3	3	3	1	4	1
2	23	1	1	50000	1	2	1, 4	1	2	4, 6				1		1					1, 2, 4, 5, 6, 7	1	1		1	1	1	1		1	3	3	3	3	3	3	3	3	3	3	3	3	3	3	3	3	3	3	3
2	21	1	2	100000	1	2	1, 3	1, 3	2	1, 3, 6	1		1			1					1, 2, 5, 6, 7	1	1			1	1	1		3	3	2	5	2	4	2	3	2	5	4	3	3	4	3	4	5	3	3	1
1	20	1	1	50000	1	2	1, 3, 4	1	2	1	1										1, 2, 5, 6, 7	1	1			1	1	1		1	3	1	1	2	1	1	3	5	1	2	1	1	1	1	1	3	3	3	4
2	22	1	1	45000	1	2	1, 3	1	1	1, 3, 4, 6	1		1	1		1					1, 4, 5, 7	1			1	1		1		1	2	3	2	2	1	1	3	3	4	2	1	2	1	2	3	5	2	1	1
2	21	0	1	50000	1	2	1	1	2	1	1										5, 6, 7					1	1	1		2	4	2	3	3	2	2	2	3	3	2	2	2	2	2	3	4	3	3	2
2	22	1	1	20000	1	2	1, 3	1	2	3, 4, 6			1	1		1					1, 2, 3, 5, 7	1	1	1		1		1		4	2	4	3	4	5	1	5	5	3	3	3	4	3	3	2	3	3	3	2
2	22	1	1	20000	1	2	1, 3	1	2	3, 4, 6			1	1		1					1, 2, 3, 5, 7	1	1	1		1		1		4	2	4	3	4	5	1	5	5	3	3	3	4	3	3	2	3	3	3	2
2	21	1	1	35000	4	3	1, 3	1	2	1, 2	1	1									2, 5, 6		1			1	1			4	3	3	3	4	2	2	3	3	4	4	3	2	2	3	3	2	2	2	2
2	22	1	1	50000	4	3	1, 3	1	2	2		1									5					1				3	3	5	4	3	3	1	4	4	3	4	2	3	2	3	3	2	3	3	2
2	22	1	1	50000	4	3	1, 3	1	2	2		1									5					1				3	3	5	4	3	3	1	4	4	3	4	2	3	2	3	3	2	3	3	2
2	22	1	2	60000	4	3	1, 3	1, 3	2	1, 3	1		1								2, 5, 6, 7		1			1	1	1		2	3	2	3	3	3	5	4	2	2	4	1	2	1	2	3	3	3	3	1
2	21	0	1	40000	4	3	1, 3	1, 3	2	1	1										6						1			1	3	1	1	1	1	3	3	3	3	3	3	3	3	3	3	3	3	3	3
2	21	1	1	50	4	3	1, 3	1	2	1, 3	1		1								2, 5		1			1				1	1	2	2	2	2	1	2	3	5	4	1	1	2	2	4	1	3	3	2
2	22	1	1	50000	4	3	2	1	1	1	1										1, 2, 5, 6	1	1			1	1			3	3	3	2	3	2	2	3	3	3	4	3	2	3	2	3	3	1	4	3
2	21	1	1	40000	4	3	1, 3	1	2	3			1								1, 5, 7	1				1		1		2	3	2	2	1	1	2	4	4	5	3	3	3	2	3	3	4	4	3	4
2	22	0	1	30000	4	3	1	1	2	6						1					1	1								3	4	3	3	3	1	2	3	3	4	3	2	2	2	2	3	2	3	3	4
2	21	1	1	50000	4	3	3	1	2	1, 4	1			1							1, 2	1	1							3	1	1	2	4	3	2	3	3	4	4	4	5	5	5	1	1	1	5	2
2	21	1	1	30000	4	3	1, 3	1	2	1	1										7							1		1	4	1	1	2	3	1	3	3	5	3	3	3	2	3	1	1	3	3	3
3	30	1	1	50000	4	3	1	1	2	1, 6	1					1					5, 6					1	1			3	5	2	3	3	2	2	4	4	4	3	3	3	1	1	2	5	4	4	3
1	20	1	2	70000	4	3	1	1	1	1, 4, 6	1			1		1					5					1				3	3	3	3	3	5	1	4	4	5	5	3	4	4	3	3	2	4	4	3
1	20	1	1	21000	4	3	1	3	2	1, 4	1			1							1, 5, 6	1				1	1			2	3	2	2	3	3	2	3	3	3	3	3	2	2	3	3	3	2	3	4
1	20	1	1	50000	4	3	1	1	2	3			1								5					1				1	3	5	5	4	2	3	3	2	2	2	3	3	1	3	4	1	3	2	3
2	22	0	1	50000	4	3	1	1	2	1, 6	1					1					5, 6, 7					1	1	1		2	3	3	3	3	2	2	2	2	3	3	2	3	3	3	3	3	3	3	2
2	22	0	1	50000	4	3	1, 3	1, 3	2	1, 4	1			1							4, 5, 6				1	1	1			3	4	3	3	4	2	2	3	4	3	3	2	3	4	4	2	2	3	3	3
2	21	1	1	50000	4	3	1, 3	1	2	1, 2, 6	1	1				1					5, 6, 7					1	1	1		3	3	1	3	3	3	1	3	4	3	3	2	3	3	3	3	3	1	4	1
2	22	1	1	40000	4	3	3	1	2	1, 4, 6	1			1		1					1, 5, 6	1				1	1			3	3	3	3	3	4	2	3	1	3	3	3	4	3	4	3	3	2	3	3
2	22	1	1	40000	4	3	3	1	2	1, 4, 6	1			1		1					1, 5, 6	1				1	1			3	3	3	3	3	3	3	3	3	3	3	4	3	3	3	2	3	3	3	3
2	22	0	1	30000	4	3	1	1	2	6						1					1	1								3	3	3	4	3	3	2	3	3	3	2	2	3	2	3	4	3	4	3	4
2	21	1	1	40000	4	3	1, 3	1, 3	2	1, 3, 4, 6	1		1	1		1					1, 2, 6, 7	1	1				1	1		2	2	2	1	2	3	2	4	4	4	2	2	2	1	2	3	4	2	2	1
2	22	1	1	20000	4	3	1, 3	1	2	1, 5	1				1						1, 2, 4, 5	1	1		1	1				4	3	3	4	3	3	2	3	3	3	3	4	3	4	4	3	2	3	3	2
2	21	1	1	50000	4	3	3	1	2	1, 2	1	1									2		1							4	2	4	3	4	4	1	4	4	3	4	4	4	3	3	2	2	3	4	2
1	20	1	1	50000	4	3	1, 3, 4	1	2	1	1										1, 5, 7	1				1		1		1	3	1	1	1	2	1	1	1	1	1	1	1	1	2	1	4	5	2	1
2	21	1	1	50000	4	3	3	1	1	2		1									6						1			3	2	3	4	4	4	2	4	4	4	4	4	4	5	4	1	2	1	4	2
2	22	1	1	50000	4	3	1	1	1	1, 4, 6	1			1		1					2, 4, 5, 6, 7		1		1	1	1	1		4	2	3	3	2	4	2	3	3	3	2	3	2	5	3	2	4	2	3	2
2	23	1	1	15000	4	3	1	1	1	2, 6		1				1					5, 6, 7					1	1	1		3	3	3	3	4	4	3	3	3	3	3	3	3	3	3	3	1	2	3	3
2	21	1	1	30000	1	3	1, 3	1, 3	2	1, 3	1		1								1, 2, 5, 6	1	1			1		1		3	3	4	2	3	2	1	4	3	4	3	3	3	2	2	3	3	2	2	3
2	22	1	1	50000	1	3	1, 3	2, 3	2	1, 3, 6	1		1			1					1, 4, 5, 6	1			1	1	1			3	2	2	2	3	2	1	2	3	2	3	3	3	2	2	2	2	3	2	4
2	22	1	1	50000	1	3	1, 3	1, 3	1	1, 3, 4, 6	1	1	1	1		1					1, 2, 3, 4, 5, 6, 7	1	1	1	1	1	1	1		4	3	4	3	2	2	5	3	3	4	4	3	2	1	3	2	2	3	3	1
2	21	1	2	80000	1	3	1, 3	1	2	1, 2, 4, 6	1	1		1		1					1, 5, 6	1				1	1			4	4	4	3	4	3	2	5	4	4	4	4	4	4	3	4	4	2	4	4
2	22	1	1	25000	1	4	1, 3	1, 3	2	1, 3, 4, 5, 6	1		1	1	1	1					1, 3, 4, 5, 6, 7	1		1	1	1	1	1		4	4	3	3	2	3	1	5	4	4	3	3	4	1	3	3	4	4	4	2
2	21	1	1	30000	1	3	3	1	2	1, 6	1					1					1, 5, 6	1				1	1			3	1	3	1	3	2	1	3	3	1	2	2	2	2	3	2	1	1	5	1
2	21	1	1	10000	1	3	1	1	2	1	1										1, 2, 5, 6, 7	1	1			1	1	1		3	3	2	1	2	1	2	3	2	4	2	2	2	1	2	4	3	3	2	2
1	20	0	1	30000	1	3	3	1	2	1	1										1, 2, 5, 6, 7	1	1			1	1	1		3	2	4	2	5	1	1	2	1	1	3	2	3	1	1	1	2	3	3	1
2	22	1	1	50000	1	3	1, 3	1, 3	2	1, 3	1		1								1, 2, 3, 4, 5, 6, 7	1	1	1	1	1	1	1		3	3	3	2	3	1	1	3	3	3	3	2	4	3	4	3	3	3	2	4
2	22	1	1	30000	1	3	1, 3	1, 3	2	1, 6	1					1					1, 2, 4, 5, 6, 7	1	1		1	1	1	1		2	4	1	4	1	4	1	3	2	5	3	1	4	2	1	2	5	1	4	2
2	22	1	1	40000	4	3	3	1	2	1, 4, 6	1			1		1					1, 5, 6	1				1	1			3	3	3	3	3	3	3	3	3	3	3	4	3	3	3	2	3	3	3	3
1	19	1	1	40000	2	2	1, 3	1	2	1, 4	1			1							1, 5, 6	1				1	1			2	3	2	4	3	3	2	3	2	4	4	2	2	3	3	3	4	3	2	2
1	20	0	1	50000	2	2	1	1	2	3, 4			1	1							5, 6, 7					1	1	1		2	3	3	4	3	1	1	4	3	3	4	4	2	2	2	2	4	2	3	2
1	19	1	1	70000	2	1	3	1	2	1	1										6						1			1	2	1	1	1	1	1	2	1	2	1	1	3	1	1	3	3	1	3	5
1	20	1	1	20000	2	2	1, 3	1, 3	2	1, 3, 5, 6	1		1		1	1					1, 3, 4, 5, 6	1		1	1	1	1			3	4	5	1	3	2	2	3	4	4	5	3	3	3	4	3	3	2	5	3
1	19	0	1	100000	2	1	1	1	2	5											5					1				3	4	3	4	3	1	4	5	3	4	5	2	3	3	4	2	5	1	4	2
1	19	1	1	22222	2	1	1, 3	1, 3	2	1, 6	1					1					5, 6, 7, 8					1	1	1	1	3	4	4	2	5	1	1	3	4	5	3	1	2	2	3	1	1	3	1	4
1	20	1	1	40000	2	2	1, 3	1	2	4, 6				1		1					1, 5, 6, 7	1				1	1	1		3	4	5	4	3	5	1	3	4	5	4	3	2	1	3	3	4	2	4	1
1	20	1	3	200000	2	2	3	1	1	1, 4, 6	1			1		1					1, 4, 5, 6	1			1	1	1			1	1	1	1	1	1	1	1	1	1	1	1	1	1	2	5	3	3	4	1
2	21	1	2	70000	2	2	3	1	2	1	1										6, 7						1	1		3	4	3	2	2	2	2	3	3	3	2	2	2	2	3	3	4	3	2	4
1	20	0	1	30000	2	2	3	1	2	1, 6	1					1					1, 4, 5, 6	1			1	1	1			3	3	4	3	3	2	2	4	4	4	3	3	3	3	2	3	3	2	2	4
1	19	1	1	30000	2	1	1	3	2	4				1							5					1				2	2	2	2	3	1	1	2	2	4	3	2	2	2	3	2	4	3	3	3
1	19	1	2	80000	2	2	1, 3	1, 3	2	1	1										1, 2, 4, 5, 6, 7	1	1		1	1	1	1		3	3	4	1	4	4	4	4	3	2	5	4	3	3	3	1	1	2	3	5
1	20	1	2	60000	2	2	1	1	2	1	1										5					1				3	3	3	3	3	2	2	3	1	2	2	2	2	2	3	4	2	3	3	3
1	20	1	2	70000	2	1	1	1	2	3, 4			1	1							1, 2, 6	1	1				1			4	4	5	1	3	2	1	2	3	5	4	4	5	1	2	2	2	4	4	4
2	21	1	1	50000	2	2	1, 3	1, 2	2	1, 4	1			1							5, 6					1	1			2	3	4	3	4	3	3	3	4	4	3	3	3	3	3	4	4	4	2	2
2	21	1	1	50000	2	2	3	1	2	1, 4	1			1							1, 5, 7	1				1		1		5	2	4	2	2	5	2	5	4	4	4	4	4	4	4	3	2	2	4	5
1	18	1	1	30000	2	1	1	1	2	2		1									5					1				4	5	3	3	3	4	2	4	4	4	3	3	3	3	3	4	4	3	3	2
2	21	1	1	50000	2	2	1	1, 3	2	1	1										1, 2, 5, 6	1	1			1	1			2	1	3	1	3	2	1	1	2	3	3	1	2	2	3	3	3	1	2	2
2	21	0	1	50000	2	2	3	1	2	1	1										1, 4, 5, 6, 7	1			1	1	1	1		3	3	5	2	2	2	4	4	3	4	4	3	4	2	3	3	4	3	3	3
1	18	1	1	40000	2	1	1	1	2	1	1										5					1				2	2	2	3	3	2	2	3	4	4	3	3	3	2	2	4	4	2	3	4
1	20	1	1	40000	2	2	3	1	2	1, 5, 6	1				1	1					1, 5, 6, 7	1				1	1	1		2	5	3	4	4	3	1	4	3	3	4	3	4	4	4	4	3	4	4	1
1	19	1	1	20000	2	2	1, 3	1	2	1, 6	1					1					1	1								3	4	4	2	3	3	3	4	4	4	3	3	3	3	4	4	4	4	3	3
2	21	1	1	30000	2	2	1	1	2	2, 3, 4		1	1	1							3, 5, 6			1		1	1			3	4	3	2	4	4	2	4	3	4	3	3	4	3	3	4	4	3	4	3
1	19	1	1	50000	2	1	3	1	2	1, 2, 3, 4	1	1	1	1							5, 6					1	1			4	3	3	2	3	5	4	4	3	4	3	3	4	3	2	4	5	5	3	3
1	19	0	1	30000	2	2	1	1	2	3			1								1, 5, 7	1				1		1		2	3	1	1	2	2	2	3	3	2	2	2	3	2	3	3	3	3	2	1
1	20	1	2	100000	2	2	1	1	2	1	1										5					1				3	3	3	4	3	2	1	3	4	3	3	3	3	2	3	3	3	3	2	3
1	20	1	1	30000	2	1	1	1	2	1, 6	1					1					1, 2, 5, 6	1	1			1	1			2	2	2	1	2	2	2	3	3	5	2	3	3	2	2	3	4	3	2	1
1	20	1	2	80000	2	1	1	1	2	1	1										2		1							5	5	5	1	5	5	1	5	5	5	5	5	5	5	5	1	1	1	5	5
1	20	0	1	30000	2	1	1	1	2	1, 6	1					1					2, 5		1			1				2	2	1	4	2	4	1	1	5	4	3	2	4	3	4	2	2	2	5	5
2	22	0	1	30000	1	4	1, 3	1, 3	2	3, 4			1	1							5, 6, 7					1	1	1		2	4	2	3	2	1	1	2	2	2	2	2	2	2	2	4	5	4	2	1
2	21	1	2	70000	1	2	3	1	2	1, 4, 6	1			1		1					6						1			4	2	2	2	3	3	3	4	4	5	3	4	4	3	3	4	5	3	4	3
2	22	0	2	80000	1	4	1, 3	1, 3	1	1, 3, 4	1		1	1							2, 3, 5, 6		1	1		1	1			4	3	3	3	4	4	1	4	3	4	3	2	2	3	2	4	4	3	3	2
1	20	1	1	35000	1	2	1	1	2	3			1								1, 7	1						1		1	4	2	1	1	1	1	2	2	3	2	1	2	2	2	3	3	3	2	2
2	21	1	2	80000	1	3	1, 3	1, 3	2	1, 4, 5, 6	1			1	1	1					1, 2, 3, 5, 6, 7	1	1	1		1	1	1		2	2	2	1	1	2	1	3	2	3	2	3	2	2	2	2	3	3	2	2
1	20	0	1	50000	1	1	1	1	2	1, 3, 6	1		1			1					1, 2, 5, 6, 7	1	1			1	1	1		4	4	5	4	5	3	1	5	5	5	5	5	5	2	4	4	3	4	3	3
2	21	1	3	150000	1	3	1, 3	1	2	1, 6	1					1					1, 2, 3, 4, 5, 6, 7	1	1	1	1	1	1	1		2	1	3	2	2	1	1	3	4	4	1	1	2	1	1	1	3	4	1	3
1	19	1	1	30000	2	1	4	1	2	4				1							2		1							2	1	2	2	1	3	2	3	3	5	1	2	4	2	2	1	1	3	3	2
2	23	1	1	50000	2	2	3	1	2	4				1							2		1							3	2	3	3	2	4	1	3	3	4	3	2	2	1	2	2	3	2	3	3
1	20	0	1	30000	2	2	1, 3	1, 3	2	1, 2, 4	1	1		1							2, 5, 6		1			1	1			3	3	3	3	3	2	2	4	4	4	4	3	3	3	3	3	3	3	3	4
1	20	1	1	15000	2	1	1	1	2	6						1					5					1				4	5	4	2	2	2	1	5	5	5	2	2	3	1	1	1	1	1	5	4
1	20	1	1	15000	2	2	3	1	2	6						1					6						1			2	3	1	4	3	1	1	3	3	3	3	2	3	2	3	3	1	2	3	1
1	19	1	2	80000	2	1	1	1	2	6						1					5, 6					1	1			2	4	2	2	2	2	1	2	4	3	3	2	2	2	2	3	2	2	4	1
1	19	1	1	20000	2	1	1	1	2	1, 6	1					1					1, 2, 5, 6, 7	1	1			1	1	1		2	3	4	4	3	1	1	3	3	2	5	3	1	2	3	2	3	2	4	4
1	18	1	1	30000	2	1	1	1	2	2, 6		1				1					2, 5, 6		1			1	1			2	2	3	2	3	2	2	3	3	4	3	3	3	3	3	4	2	3	3	4
2	21	1	1	2	2	2	1	1	2	1	1										3			1						2	4	3	3	3	3	1	4	4	3	4	2	2	2	4	2	2	2	4	3
2	21	1	1	2	2	2	1	1	2	1	1										3			1						2	4	3	3	3	3	1	4	4	3	4	2	2	2	4	2	2	2	4	3
1	18	1	2	7000000	2	1	1, 3	1	2	4, 6				1		1					1, 5, 6	1				1	1			2	2	2	3	3	3	2	4	3	4	3	2	3	3	3	3	3	1	3	1
1	20	1	1	40000	2	2	1, 3	1, 3	2	1	1										5					1				4	2	2	2	3	2	2	3	3	4	3	3	3	2	2	3	4	3	3	2
1	20	0	1	30000	1	1	1	3	2	1	1										5					1				2	2	3	3	3	2	1	2	2	2	3	2	3	2	2	4	3	4	2	1
2	24	0	2	60000	2	2	1, 3	1, 3	2	1, 3, 4, 6	1		1	1		1					1, 2, 5	1	1			1				4	4	4	1	2	1	1	5	5	5	5	4	3	3	3	5	4	4	4	3
1	20	1	1	50000	2	1	3	1	2	3, 6			1			1					2, 5, 7		1			1		1		1	1	2	3	1	2	1	3	2	4	4	1	2	1	3	4	3	3	4	1
1	19	0	1	20000	2	1	1	3	2	2, 4, 6		1		1		1					2, 5, 6		1			1	1			2	3	4	3	3	1	1	4	5	5	5	3	4	5	4	3	2	3	5	2
1	19	1	2	80000	1	1	1, 3	1	2	1, 2, 3	1	1	1								1, 5, 6	1				1	1			3	3	3	4	3	4	3	3	3	4	3	3	4	3	3	2	3	3	3	3
1	18	1	1	40000	2	1	1, 3	1	2	1, 3, 4, 5, 6	1		1	1	1	1					1, 2, 3, 5, 6, 7	1	1	1		1	1	1		1	4	1	1	1	3	1	5	1	4	2	2	2	1	1	5	5	3	3	1
1	19	0	1	30000	2	1	1	1	2	1, 4	1	1									5, 7					1		1		1	5	1	1	1	1	1	1	1	3	3	2	2	1	3	1	4	3	2	1
1	19	1	3	300000	2	1	1	1	2	1, 3	1		1								5					1				4	4	3	5	4	1	3	4	5	3	4	3	5	4	3	4	3	3	2	4
1	20	1	3	200000	2	2	1, 3, 4	1	2	1, 4	1	1		1							1, 6, 7	1					1	1		5	3	5	1	2	5	3	4	3	5	1	3	4	2	4	5	5	4	4	2
1	20	1	3	150000	2	1	3	1	2	1, 2, 6	1	1				1					2, 3, 4, 5, 6, 7		1	1	1	1	1	1		3	2	5	1	4	4	2	3	3	4	4	3	4	1	3	3	3	3	2	2
1	19	1	2	80000	1	1	3	1	2	4				1							5					1				3	4	4	2	4	3	2	3	4	4	3	3	3	4	4	4	4	2	2	3
2	21	0	1	20000	2	2	1	3	2	1	1										1, 5, 6, 7	1				1	1	1		2	3	4	2	3	5	1	2	2	5	3	2	4	3	2	5	3	3	4	1
1	18	1	3	200000	2	1	3	1	2	3			1								1, 5, 6, 7	1				1	1	1		3	3	2	3	3	3	3	3	3	3	3	3	3	3	3	3	3	3	3	3
1	20	1	1	15000	2	2	1	3	2	1	1										1, 2, 3, 5, 7	1	1	1		1		1		3	4	3	1	2	2	1	3	4	5	3	2	2	1	1	2	3	3	2	5
1	20	1	1	50000	2	1	1, 3	1	2	1, 6	1					1					1, 2, 3, 4, 5, 7	1	1	1	1	1	1	1		1	1	3	1	1	1	1	3	3	3	1	1	3	1	1	1	3	2	1	1
1	20	1	1	30000	2	2	1	3	2	1	1										All	1	1	1	1	1	1			3	3	4	3	3	2	2	3	4	4	3	3	3	2	3	2	3	3	3	4
1	19	1	1	10000	2	1	3	1	2	4				1							5					1				3	3	1	2	3	1	4	5	5	5	5	3	4	4	5	5	5	5	4	2
2	21	1	1	50000	2	2	1	1	2	4				1							6						1			1	3	1	1	2	1	1	2	3	4	2	2	2	2	3	2	3	3	2	1
1	19	1	1	30000	1	1	1	1	2	1, 6	1					1					1, 3, 4, 5, 6	1		1	1	1	1			3	2	3	4	3	3	3	4	3	5	4	3	3	3	3	3	4	3	2	2
1	19	1	1	20000	1	1	1, 3	1, 3	2	1, 3, 4	1		1	1							2, 5, 6		1			1	1			3	2	4	4	3	2	2	3	3	4	3	3	3	3	3	4	2	3	2	4
1	20	1	3	200000	2	2	1, 3, 4	1	2	1, 4	1			1							1, 6, 7	1					1	1		5	3	5	1	2	5	3	4	3	5	1	3	4	2	4	5	5	4	4	2
1	19	1	1	30000	1	1	1	3	2	1	1										1, 5, 6	1				1	1			3	2	3	3	4	3	3	3	3	4	3	2	3	3	3	3	3	3	3	3
1	20	1	1	20000	1	1	1	1	2	1	1										2		1							1	2	1	1	3	1	2	4	4	3	2	3	2	3	4	3	4	2	2	2
1	20	0	1	20000	1	3	1, 3	1, 3	2	6						1					1, 5, 6, 7	1				1	1	1		3	3	1	1	1	4	2	4	4	4	2	1	3	3	2	3	4	3	3	3
1	20	1	1	40000	1	2	1, 3	1	2	1, 3	1		1								1, 2, 5, 6, 7	1	1			1	1	1		1	1	3	3	2	1	1	4	3	1	1	1	2	1	1	2	1	2	3	1
2	21	1	2	100000	1	3	1	1	2	1, 3, 6	1		1			1					1, 2, 5, 6, 7	1	1			1	1	1		1	3	1	1	3	3	1	2	2	3	2	1	1	1	2	3	1	2	2	2
2	22	1	2	100000	1	4	1, 3	1	2	3, 4, 6			1	1		1					1, 2, 3, 4, 5, 6, 7	1	1	1	1	1	1	1		1	5	1	1	3	1	1	3	3	5	1	1	3	3	2	1	5	2	5	1
2	21	1	1	30000	1	3	1, 3	1, 3	2	1, 3, 6	1		1			1					1, 2, 3, 5, 6	1	1	1		1	1			2	3	2	3	3	1	2	2	2	3	4	3	4	3	3	2	2	3	3	2
2	21	1	1	50000	1	3	1, 3	1, 3	2	1, 3, 4, 6	1		1	1		1					1, 2, 3, 5, 6	1	1	1	1	1	1			2	2	3	1	2	4	2	4	2	4	4	3	3	2	3	4	3	3	3	2
2	21	1	1	35000	1	3	1	1	2	1, 2	1	1									6						1			2	4	5	5	3	2	3	3	3	2	2	2	1	2	3	4	2	2	3	1
2	22	1	2	70000	1	3	3	1	2	1, 6	1					1					3, 5, 6			1		1	1			4	2	2	4	3	2	1	4	2	5	3	1	1	1	2	4	4	3	3	3
2	22	1	1	50000	1	3	1, 3	1, 3	2	1	1										5, 6					1	1			2	2	5	4	5	5	3	5	1	5	1	4	5	5	5	5	5	2	5	2
2	21	1	2	80000	4	2	1, 3	1	2	2, 3, 4, 6		1	1	1		1					1, 2, 3, 4, 5, 6, 7	1	1	1	1	1	1	1		2	2	2	2	3	1	1	3	3	3	2	2	2	2	2	1	3	2	2	4
2	22	1	2	70000	2	4	3	1	2	1, 4, 6	1			1		1					1, 2, 3, 5, 6, 7	1	1	1		1	1	1		3	3	3	3	3	3	1	3	3	3	3	3	3	2	4	3	3	3	3	3
2	23	1	1	50000	2	4	1, 3	1	1	1, 3, 4	1		1	1							1, 3, 5, 6, 7	1		1		1	1	1		3	3	4	2	2	1	1	3	3	4	4	2	2	1	3	2	3	4	4	5
2	22	1	2	100000	2	4	1, 3	1, 3	2	1, 3, 4	1		1	1							3, 5, 6			1		1	1			3	3	3	3	1	3	1	3	2	4	3	2	2	1	3	3	3	2	4	4
2	21	1	1	25000	2	4	3	1	2	1, 3, 4	1		1	1							1, 3, 5, 6, 7	1		1		1	1	1		4	3	3	4	3	2	1	4	4	5	4	4	4	3	4	3	4	2	3	3
2	23	1	1	30000	2	4	1	1	2	6						1					6						1			4	3	4	4	3	2	1	5	4	5	3	3	2	2	5	2	3	3	4	4
2	21	1	2	70000	2	4	3	1	2	1	1										6						1			4	1	1	3	2	5	1	4	5	5	3	2	1	2	3	3	5	4	4	4
2	22	1	1	50000	2	4	1, 3	2	2	2, 4, 6		1		1		1					1, 5, 6, 7	1				1	1	1		4	1	4	3	4	3	1	4	3	4	3	3	4	2	3	2	3	3	3	1
2	22	1	2	60000	2	3	1, 3	2, 3	2	1, 3, 4	1		1	1							3, 5, 6, 7			1		1	1	1		1	1	3	2	3	2	1	3	2	2	3	3	3	3	4	2	2	2	3	4
2	22	1	2	600000	2	3	3	1	2	1, 4	1			1							1, 4, 5	1			1	1				4	4	4	1	4	5	1	5	3	5	5	4	2	2	5	5	5	5	4	1
2	21	1	1	20000	2	3	3	1	2	4				1							7							1		3	4	2	2	4	1	1	3	5	5	5	4	3	3	4	5	2	5	4	1
2	21	1	1	2000	2	4	1	3	2	4				1							5					1				3	3	5	4	4	4	1	3	3	3	3	4	4	3	3	3	4	4	3	3
2	21	1	1	20000	2	3	3	1	2	1	1										5					1				4	4	4	2	2	3	5	4	3	3	2	3	3	4	4	4	5	2	4	3
1	20	1	1	50000	2	3	1	1	2	1, 3, 6	1		1			1					1, 4, 5, 6, 7	1			1	1	1	1		2	2	1	1	1	1	2	3	3	4	2	3	3	2	3	4	3	3	3	2
2	21	1	1	50000	2	3	3	1	2	1	1										5					1				3	3	2	4	3	4	3	4	3	4	4	3	3	3	3	3	3	2	4	3
2	22	1	1	16000	2	3	1, 3	1, 3	2	3, 6			1			1					1, 2, 3, 4, 5, 6, 7	1	1	1	1	1	1	1		2	2	4	1	3	1	1	3	3	4	4	3	2	2	2	3	3	2	2	2
2	21	0	2	70000	2	3	1	1	2	1, 3, 4, 6, 9	1		1	1		1			1		5, 6, 7					1	1	1		3	4	4	2	2	3	1	4	3	4	3	1	2	1	2	1	2	1	2	5
2	23	1	2	100000	2	3	3	1	1	3, 4, 6											1, 5	1				1				4	3	4	5	3	2	2	4	5	5	5	5	3	3	4	3	5	3	4	3
2	21	1	3	300000	2	3	1, 3	1, 3	2	1, 6	1					1					1, 5, 6, 7	1				1	1	1		2	3	2	4	2	2	1	4	4	4	4	3	3	3	3	4	4	2	4	4
2	21	0	1	50000	2	3	1, 3	1	2	1	1										1, 3, 5, 6	1		1		1	1			3	3	3	3	3	4	3	4	3	4	3	4	4	4	4	2	2	3	4	2
2	21	1	2	100000	2	3	3	1	2	1, 3	1		1								1, 5, 6, 7	1				1	1	1		3	3	3	4	3	2	2	3	2	3	2	2	2	2	2	4	3	3	3	5
1	20	1	1	25000	2	3	1, 3	3	2	1, 4, 6	1			1		1					1, 2, 5, 6, 7	1	1			1	1	1		2	3	4	2	3	5	3	3	3	4	3	4	3	4	4	4	3	4	3	3
1	20	1	1	50000	2	3	3	1	2	1, 3, 6	1		1			1					1, 5, 6	1				1	1			1	3	3	1	1	3	1	3	3	3	3	2	3	3	2	3	4	3	3	3
2	23	0	1	50000	2	4	1, 3	1, 3	2	1, 6	1					1					1, 2, 5, 6, 7	1	1			1	1	1		3	2	1	3	4	2	1	3	3	4	3	3	3	2	3	3	3	2	3	3
1	20	1	3	200000	2	3	2	1	2	1	1										4				1					3	5	3	2	3	2	1	5	3	4	4	4	4	4	4	2	2	1	5	3
2	21	1	1	40000	2	3	1	1, 3	2	4, 5, 6				1	1	1					1, 5, 6, 7	1				1	1	1		3	3	3	1	3	3	3	3	4	5	1	3	3	3	4	2	3	3	4	2
2	21	1	1	50000	2	3	1	1	2	1, 2, 4, 6	1	1		1		1					1, 2, 5, 6, 7	1	1			1	1	1		3	2	4	4	3	3	2	4	3	4	3	3	4	3	3	3	4	2	4	3
2	23	1	1	50000	2	3	3	1	2	1, 2, 4, 6	1	1		1		1					2, 3, 4, 5, 6		1	1	1	1	1	1		4	3	4	4	4	2	2	4	2	3	4	4	3	2	2	2	2	4	3	2
2	23	1	1	30000	2	4	3	1	2	1	1										1, 5, 6, 7	1				1	1	1		3	3	3	3	3	3	2	3	3	3	3	3	3	3	3	3	3	3	3	3
2	21	1	2	10000	2	3	3	1, 3	2	1, 2, 3, 4, 6	1	1	1	1		1					1, 2, 5, 6, 7	1	1			1	1	1		4	3	4	4	4	3	2	3	3	4	4	4	4	3	3	3	2	2	3	3
2	22	1	3	15000	2	3	3	1	2	1, 3	1		1								5, 6					1	1			2	3	4	2	2	2	1	3	2	4	3	2	3	2	3	4	2	2	4	4
1	20	1	1	50000	2	3	3	1	2	1, 3, 4, 5, 6, 10	1		1	1	1	1					1, 3, 4, 5, 6, 7	1		1	1	1	1	1		4	2	2	1	1	3	1	3	5	5	3	2	3	3	3	3	5	3	3	5
2	21	1	1	40000	2	3	1, 3	1	2	1, 2, 4	1	1		1							2, 5, 6		1			1	1			3	2	3	2	3	2	2	3	3	4	3	3	2	3	3	3	2	3	2	2
2	22	0	1	30000	2	4	1	1, 3	1	1, 3, 6	1		1			1					1, 5, 6, 7	1				1	1	1		2	3	3	1	2	2	2	4	4	5	4	3	3	2	3	4	3	2	3	2
2	21	0	1	20000	2	3	1	3	2	3			1								5					1				3	3	4	4	3	3	3	4	3	3	3	3	3	3	3	2	2	2	3	3
2	22	1	1	50000	2	4	1, 3	1	2	1, 5, 6	1				1	1					3, 5, 6, 7			1		1	1	1		1	3	1	1	1	1	1	3	3	4	1	1	1	1	2	4	5	1	1	5
2	21	1	1	50000	2	3	3	1	2	1	1										6						1			3	3	2	2	3	2	1	4	3	3	4	4	3	3	3	3	3	2	4	5
1	20	1	3	200000	4	2	1, 3	2	2	6						1					5, 6					1	1			3	1	2	2	1	3	1	1	3	3	2	1	1	1	1	1	1	3	3	3
2	22	1	1	50000	2	3	3	1	2	1	1										1	1								3	2	2	1	3	1	1	3	4	2	3	4	3	1	3	2	3	2	3	4
1	20	1	1	40000	2	3	1, 3	1, 3	2	1, 3	1		1								1, 2, 3, 4, 5, 6, 7	1	1	1	1	1	1	1		3	3	3	3	3	2	1	3	3	3	3	2	2	1	1	2	2	3	3	2
2	21	0	1	30000	2	3	1	1	2	1	1										2, 7		1					1		1	2	2	2	2	3	4	3	2	5	2	2	2	1	1	3	4	4	2	3
2	22	1	1	50000	2	4	1, 2, 3, 4	1, 3	1	1, 3, 4, 6	1		1	1		1					1, 2, 3, 5, 6, 7	1	1	1		1	1	1		3	2	3	3	3	4	1	4	2	4	3	4	3	2	3	3	1	2	3	4
2	23	1	1	50000	2	4	3	1	2	4				1							2		1							1	4	3	3	2	2	1	2	2	4	2	3	2	2	3	3	3	3	2	4
2	23	1	1	50000	2	4	3	1	2	4				1							2		1							1	4	3	3	2	2	1	2	2	4	2	3	2	2	3	3	3	3	2	4
2	24	1	2	60000	2	4	1, 3	1, 3	2	1, 3, 4, 6	1		1	1		1					2, 3, 5, 6, 7		1	1		1	1	1		4	3	5	3	3	2	2	4	4	4	3	2	2	2	3	2	2	3	3	2
2	23	1	3	200000	2	4	1, 3	1, 3	2	3, 4, 6			1	1		1					1, 2, 3, 4, 5, 6, 7	1	1	1	1	1	1	1		3	4	3	2	3	3	2	4	4	5	4	3	3	3	4	4	4	2	3	2
2	22	1	1	30000	2	4	1, 3	1	2	1, 4, 6			1	1		1					1, 5, 6, 7	1				1	1	1		3	2	4	2	2	3	1	4	3	5	3	3	3	2	3	3	4	4	3	4
1	19	1	1	30000	1	1	1	1	1	1, 2, 4, 6	1	1		1		1					1, 2, 3, 4, 5, 6, 7	1	1	1	1	1	1	1		3	3	2	1	3	1	1	1	3	1	3	2	2	2	4	2	3	1	1	1
2	23	1	1	50000	2	4	3	1	2	1, 6	1					1					1, 2, 3, 5, 7	1	1	1		1		1		3	4	4	5	4	3	1	5	4	4	4	3	4	3	3	2	3	3	4	3
2	23	1	1	40000	2	4	1, 3	1, 3	2	4				1							1, 5	1				1				2	3	3	1	3	2	2	2	2	5	4	2	2	2	2	2	2	3	3	3
2	21	1	1	20000	2	2	1	1	2	1, 3, 6	1		1			1					1, 2, 3, 4, 5, 6	1	1	1	1	1	1			3	2	3	2	2	1	1	3	4	4	3	2	3	2	3	3	4	2	3	3
1	20	1	1	30000	1	1	1	1, 3	2	1	1										5					1				3	3	3	3	3	3	3	3	3	3	3	3	3	3	3	3	3	3	3	3
1	19	1	1	30000	1	1	1	1	2	3			1								5, 6, 7					1	1	1		3	3	3	3	3	3	2	3	3	4	4	3	3	3	3	4	4	3	3	4
2	22	1	1	25	2	4	3	2	2	1, 3	1		1								2, 3, 5, 6		1	1		1	1			3	2	3	2	1	1	1	3	3	4	4	3	3	2	2	2	2	3	2	3
2	23	1	2	100000	2	4	1, 3	1	2	1, 3, 4	1		1	1							1, 2, 5, 6	1	1			1	1			2	5	2	1	2	1	1	3	5	1	5	3	2	1	1	2	1	2	5	4
2	22	1	1	50000	2	4	1, 3	1, 2, 3	1	1, 2, 3, 4, 5, 6	1	1	1	1	1	1					1, 2, 3, 5, 6, 7	1	1	1		1	1	1		3	3	3	3	4	3	2	4	4	4	4	3	3	3	3	3	3	4	3	3
2	22	1	1	30000	2	4	1, 3	1	2	3, 6			1			1					1, 5	1				1				4	3	4	1	1	1	1	4	3	5	1	3	1	2	3	3	3	2	3	3
1	19	1	1	50000	2	1	3	1	2	1, 2, 3, 4	1	1	1	1							5, 6					1	1			4	3	3	2	3	5	4	4	3	4	3	3	4	3	2	4	5	5	3	3
2	23	1	2	100000	2	4	3	1	2	2, 3, 4		1	1	1							1, 2, 5	1	1			1				2	2	2	3	2	2	1	3	4	3	3	2	2	2	2	1	3	2	2	1
2	21	1	1	50000	2	3	1	1	2	1, 2, 4, 6	1	1		1		1					1, 2, 5, 6, 7	1	1			1	1	1		3	2	4	4	3	3	2	4	3	4	3	3	4	3	3	3	4	2	4	3
2	23	1	1	50000	2	4	3	1	2	1, 6	1					1					1, 2, 3, 5, 7	1	1	1		1		1		3	4	4	5	4	3	1	5	4	4	4	3	4	3	3	2	3	3	4	3
2	23	0	1	30000	2	3	1	3	2	1, 5, 6	1				1	1					1, 2, 4, 5, 6, 7	1	1		1	1	1	1		2	1	2	1	3	5	1	4	4	4	4	2	1	2	2	4	4	1	2	1
2	23	0	1	50000	2	3	1	3	2	1, 4, 5, 6	1			1	1	1					5, 6, 7					1	1	1		2	1	2	2	2	2	2	2	4	4	4	2	2	1	2	1	4	1	2	2
2	25	1	3	200000	2	3	1	1	2	1, 3, 5, 6	1		1		1	1					1, 2, 4, 5, 6, 7	1	1		1	1	1	1		4	1	2	2	2	4	1	4	5	5	5	5	5	5	5	4	4	3	2	2
2	22	1	2	100000	1	3	1, 3	1, 3	2	1, 6	1					1					1, 2, 3, 5, 6, 7	1	1	1		1	1	1		2	2	2	2	2	1	5	3	2	4	4	2	2	2	2	3	4	3	2	1
2	22	1	1	25000	3	4	1, 3	1	2	1, 4, 6	1			1		1					1, 7	1						1		3	3	4	2	3	4	1	3	3	4	3	3	3	2	3	3	4	4	3	3
2	22	1	1	25000	3	4	1, 3	1, 3	2	1, 3	1		1								3, 5, 6, 7			1		1	1	1		4	2	3	4	2	3	2	3	4	4	2	3	2	2	3	2	2	2	3	4
2	21	1	2	80000	1	3	1, 3, 4	1, 3	2	1, 3, 4	1		1	1							1, 2, 3, 5, 6	1	1	1		1	1	1		2	3	2	2	1	1	2	3	2	2	4	2	2	1	1	4	4	4	3	2
3	26	1	3	250000	1	3	1	1	2	1, 2, 3, 6	1	1	1			1					1, 2, 5, 6, 7	1	1			1	1	1		2	2	2	2	4	2	1	4	5	5	5	5	4	2	2	4	4	3	2	2
2	22	0	2	55000	1	3	1, 3	2, 3	2	1, 5	1				1						1, 2, 5, 6	1	1			1	1			4	3	2	4	4	2	4	4	4	4	4	4	4	4	3	3	3	2	3	2
2	24	1	2	75000	1	3	3	1	2	1, 2, 3, 4, 5, 6	1	1	1	1	1	1					1, 2, 3, 4, 5, 6, 7	1	1	1	1	1	1	1		2	2	2	1	5	2	1	4	5	5	5	3	2	1	2	4	4	4	2	1
2	22	0	2	75000	1	3	1, 3	1, 3	2	1, 4, 5, 6	1			1	1	1					1, 2, 3, 5, 6, 7	1	1	1		1	1	1		2	3	2	2	2	3	2	4	4	3	4	3	3	3	4	4	4	3	2	2
2	23	1	2	75000	2	3	3	1	2	1, 2, 3, 6	1	1	1			1					1, 2, 4, 5, 6, 7	1	1		1	1	1			2	1	2	2	4	2	1	5	4	4	4	2	2	1	3	4	4	4	1	1
2	23	0	1	25000	2	3	1	3	2	1, 3, 4, 5, 6	1		1	1	1	1					1, 2, 4, 5, 6, 7	1	1		1	1	1	1		2	2	2	1	4	1	1	4	5	5	5	3	2	2	3	4	4	4	1	1
2	21	1	1	2000	2	3	1	1	2	1	1										5					1				3	2	3	3	2	3	1	3	3	3	3	3	3	2	3	2	3	3	2	4
2	22	1	3	200000	1	3	1, 2, 3	1, 3	2	1, 3, 4, 5, 6	1		1	1	1	1					1, 3, 4, 5, 6, 7	1		1	1	1	1	1		2	3	3	2	2	2	2	4	3	4	4	2	2	2	2	3	4	3	3	2
2	21	1	3	150000	1	3	1, 3	1, 3	2	1, 3, 5	1		1		1						1, 2, 3, 5	1	1	1		1				2	3	2	3	2	2	2	4	3	4	4	3	2	3	2	3	4	3	2	2
2	22	1	3	250000	1	3	1, 2, 3	1, 3	2	1, 4, 5	1			1	1						1, 2, 3, 5, 7	1	1	1			1	1		2	3	3	3	2	2	1	4	2	4	5	3	3	3	4	3	4	4	3	2
2	24	0	3	250000	2	3	1	3	2	1, 6	1					1					1, 2, 5, 6, 7	1	1			1	1	1		1	1	1	1	2	4	1	3	5	5	5	2	1	1	3	2	2	2	2	1
2	22	1	2	90000	1	3	1, 3, 4	1, 3	2	1, 3, 4, 5	1		1	1	1						1, 3, 5	1		1		1				1	3	2	1	2	1	5	3	2	4	4	4	3	3	3	4	4	4	3	2
2	24	0	1	50000	2	3	1	3	2	1, 6	1					1					1, 2, 5, 6, 7	1	1			1	1	1		2	2	2	2	4	4	3	3	3	4	4	4	4	3	3	1	3	1	4	4
2	22	1	2	100000	1	3	1, 3	1, 3	2	1, 4, 5											1, 2, 3, 5	1	1	1		1				1	3	2	1	1	2	5	4	3	3	3	3	3	3	4	3	4	4	3	2
2	21	1	2	100000	1	3	1, 2, 3	1, 3	2	1, 3, 4	1		1	1							1, 3, 5	1		1		1				2	4	2	2	1	2	2	4	2	4	4	4	2	2	3	5	5	4	3	1
1	20	0	1	45000	1	2	1	3	2	1, 6	1					1					1, 2, 6, 7	1	1				1	1		4	2	4	4	3	3	4	5	4	5	5	3	4	2	5	4	4	3	2	1
2	22	1	2	80000	1	2	3	1	2	1, 3, 4, 5, 6	1		1	1	1	1					1, 2, 4, 5, 6, 7	1	1		1	1	1	1		2	2	4	2	5	2	2	5	4	4	4	4	4	2	5	4	4	4	2	4
2	22	1	2	100000	1	2	3	1	2	3, 4, 6			1	1		1					1, 2, 5, 6, 7	1	1			1	1	1		4	3	4	5	1	3	2	3	4	5	5	5	4	5	3	4	5	2	3	3
1	20	1	3	150000	1	2	1, 3	1, 3	2	1, 3, 4, 6	1		1	1		1					1, 2, 5, 6, 7	1	1			1	1	1		2	4	2	2	2	2	1	4	5	5	5	5	5	5	5	5	4	4	4	2
[truncated: 53 more columns]
